# Supplementary material for: Acceptability of self-sampling human papillomavirus test for cervical cancer screening in Japan: A questionnaire survey in the ACCESS trial
Source: PLoS One. 2023 Jun 8;18(6):e0286909. doi: 10.1371/journal.pone.0286909 (PMC10249862; doi:10.1371/journal.pone.0286909)
Supplement: S1 Data — (XLS) [file pone.0286909.s002.xls]

## Sheet: Dataset
Title: Acceptability of self-sampling human papillomavirus test for cervical cancer screening in Japan: A questionnaire survey in the ACCESS trial
Authors: Misuzu Fujita, Kengo Nagashima, Minobu Shimazu, Misae Suzuki, Ichiro Tauchi, Miwa Sakuma, Setsuko Yamamoto, Hideki Hanaoka, Makio Shozu, Nobuhide Tsuruoka, Tokuzo Kasai, Akira Hata
Corresponding author
E-mail: mi-hujita@kenko-chiba.or.jp (MF)
S1 Data
q_reason1	q_reason2	q_reason3	q_reason4	q_reason5	q_reason6	q_reason7	q_reason8	q_reason9	q_reason10	q_reason11	q_reason12	q_reason13	q_reason14	q_reason15	q_know_bf	q_know_af	q_exp1	q_exp2	q_exp3	q_exp4	q_exp5	q_exp6	q_exp7	q_exp8	q_future_doc	q_future_self	age_3g	d_nosc_3g
1	1	0	1	0	0	0	0	0	0	0	0	0	0	0	1	1	2	2	2	4	4	3	4	4	1	1	2	1
0	0	0	1	1	0	0	1	0	0	0	0	0	0	0	1	1	1	1	2	4	3	3	4	4	3	3	3	3
0	0	0	1	0	0	0	0	0	0	0	0	0	0	0	1	2	3	3	3	3	4	3	4	4	1	1	3	3
0	1	1	1	0	0	0	0	0	0	0	0	0	0	0	9	9	9	9	9	9	9	9	9	9	9	9	2	3
0	0	0	1	1	1	0	0	0	0	0	0	0	0	0	2	2	1	1	1	5	5	3	5	5	3	1	2	3
0	1	0	0	1	0	0	0	0	0	0	0	0	0	0	1	2	2	2	1	4	1	3	4	4	2	1	3	3
0	1	0	1	0	0	0	0	0	0	0	0	0	0	0	1	2	1	1	1	5	5	3	5	5	3	1	2	1
0	0	0	1	0	0	0	0	0	0	0	0	0	0	0	2	2	9	9	9	9	9	9	9	9	1	1	2	2
0	1	0	0	0	0	0	0	0	0	0	0	0	0	1	2	2	4	4	3	3	4	3	4	3	1	1	2	1
0	0	0	0	0	1	0	0	0	0	0	0	0	0	0	1	2	3	2	3	5	4	2	5	3	2	3	1	3
0	1	0	1	0	0	0	0	0	0	0	0	0	0	0	1	2	2	2	2	4	4	3	4	4	9	1	3	3
0	0	0	0	0	0	1	0	0	0	0	0	0	0	0	1	1	1	9	4	9	4	4	5	5	9	1	2	3
0	1	0	0	1	0	0	0	0	0	0	0	0	0	0	2	2	1	1	1	4	4	4	4	4	3	1	3	3
0	0	0	1	1	0	0	0	0	0	0	0	0	0	0	2	2	1	1	1	5	5	3	4	4	3	1	2	2
1	1	0	0	1	0	0	0	0	0	0	0	0	0	0	1	2	1	1	1	5	5	3	5	5	3	1	2	3
1	0	0	0	0	1	1	0	0	0	0	0	0	0	0	1	2	4	3	3	3	3	3	3	3	3	3	3	2
0	1	0	1	0	0	0	0	0	0	0	0	0	0	0	1	2	2	2	1	5	5	4	5	5	3	1	3	3
1	0	0	0	0	0	0	0	0	0	0	0	0	0	0	1	2	1	1	1	5	5	3	5	5	1	1	2	1
0	1	0	0	0	0	0	0	0	0	0	0	0	0	0	1	1	2	2	1	4	4	2	3	3	1	1	2	3
0	0	0	1	1	0	0	0	0	0	0	0	0	0	0	1	2	1	2	1	4	4	3	5	5	1	1	2	2
0	1	0	1	0	0	0	0	0	0	0	0	0	0	0	1	2	1	1	1	5	5	3	4	4	2	1	2	3
0	1	0	1	0	0	0	0	0	0	0	0	0	0	0	2	2	4	3	4	3	3	3	3	4	3	3	2	2
0	1	0	1	1	1	0	0	0	0	0	0	1	0	0	2	2	3	4	3	4	4	3	5	4	1	1	2	3
0	1	0	1	0	1	0	0	0	0	0	0	0	0	0	1	2	1	2	1	4	3	3	3	4	3	1	2	1
0	0	0	0	0	0	0	0	0	0	1	0	0	0	0	1	2	2	1	1	5	5	3	4	4	1	1	2	3
0	0	0	1	0	0	0	0	0	0	0	0	0	0	0	2	2	3	2	1	5	5	3	5	5	3	1	3	2
0	0	0	1	0	0	0	0	0	0	0	0	0	0	0	2	2	2	1	1	5	5	5	5	5	1	1	2	2
1	0	0	0	0	0	0	0	0	0	0	0	0	0	0	2	2	1	1	1	5	5	4	5	5	1	1	3	3
0	1	0	0	1	0	0	0	0	0	0	0	0	0	0	1	2	1	2	1	4	4	2	5	5	2	1	3	3
0	1	0	1	0	0	0	0	0	0	0	0	0	0	1	1	2	2	2	2	4	4	3	4	4	1	1	2	2
0	1	0	0	0	0	0	0	0	0	0	0	0	0	0	2	2	2	1	1	5	5	5	5	5	3	1	3	3
0	1	0	1	1	1	0	0	0	0	0	0	0	0	0	1	2	1	1	1	1	1	3	1	1	2	1	2	2
0	0	0	1	0	0	0	0	0	0	0	0	0	0	0	2	2	3	3	1	5	5	3	5	3	3	1	2	2
1	0	0	0	0	0	0	0	0	0	0	0	0	0	0	1	2	1	1	1	5	5	3	4	5	1	1	2	3
0	0	0	1	0	0	0	0	0	0	0	0	0	0	1	2	2	1	1	1	5	5	3	5	5	3	1	2	2
0	1	0	0	1	1	0	0	0	0	0	0	0	0	0	1	2	3	2	1	4	4	3	4	4	1	1	3	2
0	1	1	0	0	0	0	0	0	0	0	0	0	0	0	1	1	2	2	2	4	4	3	4	4	3	1	1	1
0	1	0	1	0	0	0	0	0	0	0	0	0	0	0	2	2	9	9	9	9	9	9	9	9	3	3	3	3
0	0	0	0	1	0	0	0	0	0	0	0	0	0	0	1	2	3	3	1	1	1	3	1	1	3	1	2	3
0	1	0	1	1	1	0	0	0	0	0	0	0	0	0	2	2	3	4	2	5	5	4	4	5	3	1	2	2
0	1	0	0	1	1	0	0	0	0	0	0	0	0	0	2	2	1	1	1	5	5	4	5	5	3	1	3	1
0	0	0	1	0	0	0	0	0	0	0	0	0	0	0	2	2	3	3	3	4	3	4	4	4	3	3	2	3
1	0	0	0	0	0	0	0	0	0	0	0	0	0	0	2	2	1	1	1	4	4	3	4	4	1	1	2	2
0	1	0	1	0	0	0	0	0	0	0	0	0	0	0	1	2	2	2	9	5	5	3	4	3	3	1	3	3
0	1	0	0	0	0	0	0	0	0	0	0	0	0	0	1	1	1	1	1	5	5	4	4	5	1	1	2	1
9	9	9	9	9	9	9	9	9	9	9	9	9	9	9	1	2	3	4	3	4	4	3	4	4	3	1	2	2
0	0	0	0	0	0	0	0	1	0	0	0	0	0	1	2	2	1	1	1	5	5	4	5	5	3	1	2	3
1	0	0	0	0	0	0	0	0	0	0	0	0	0	0	2	2	2	2	2	4	4	4	4	4	2	1	3	3
0	1	0	1	0	0	0	0	0	0	0	0	0	0	0	1	2	3	3	1	5	3	2	4	4	1	1	1	3
0	0	0	0	0	0	0	0	0	0	1	0	0	0	0	1	1	1	1	1	5	5	5	5	5	1	1	2	3
0	0	0	1	1	0	1	0	0	0	0	0	0	0	0	2	2	2	1	1	5	5	3	4	5	3	1	3	1
0	1	1	1	0	0	0	0	0	0	0	0	0	0	0	2	2	1	1	1	5	5	3	4	4	1	1	2	1
1	0	0	0	0	0	0	0	0	0	0	0	0	0	0	2	2	4	4	2	3	4	3	4	4	1	1	3	3
0	1	0	1	0	0	0	0	0	0	0	0	0	0	0	2	2	2	2	2	4	4	3	4	4	1	1	2	2
0	1	0	1	0	1	0	0	0	0	0	0	0	0	0	1	1	1	1	1	5	5	3	5	5	3	1	2	2
0	0	0	1	0	0	0	0	0	0	0	0	0	0	0	1	2	4	3	3	5	5	5	5	5	3	1	2	1
0	1	0	1	1	0	0	1	0	0	0	0	0	0	0	1	1	1	1	1	5	5	2	1	1	9	1	2	3
0	0	0	1	1	0	0	0	0	0	0	0	0	0	0	1	2	2	3	1	5	5	3	4	4	3	1	2	2
1	0	0	0	0	0	0	0	0	0	0	0	0	0	0	2	2	1	1	1	1	1	3	5	5	1	1	2	1
0	0	0	0	0	1	0	0	0	0	0	0	0	0	0	1	2	4	4	4	5	5	3	3	3	1	1	3	1
0	0	1	1	1	0	0	0	0	0	0	0	0	0	0	1	2	2	2	2	4	4	3	4	4	3	1	3	3
0	0	0	0	0	1	0	0	0	0	0	0	0	0	0	1	1	2	2	2	4	4	3	4	4	3	1	2	3
0	0	0	0	1	1	0	0	0	0	0	0	0	0	0	1	2	1	1	1	5	5	4	5	5	3	1	3	3
0	0	0	1	0	1	0	1	0	0	0	0	0	0	0	2	2	2	2	2	4	3	3	4	4	9	1	2	2
1	0	0	0	0	0	0	1	0	0	0	0	0	0	0	1	1	1	1	3	1	1	3	1	1	1	1	2	2
1	1	0	0	0	0	0	0	0	0	0	0	0	0	0	1	2	1	1	1	5	5	4	5	5	1	1	2	1
0	0	1	1	0	0	0	0	0	0	0	0	0	0	0	1	2	2	2	1	4	4	3	4	4	3	1	3	2
0	0	0	0	1	0	0	0	0	0	0	0	0	0	0	1	2	2	2	2	1	1	2	1	1	3	1	3	3
0	1	0	1	1	1	0	0	0	0	0	0	0	0	0	2	2	3	4	3	3	4	3	3	3	3	1	2	3
0	0	0	1	0	0	1	0	0	0	0	0	0	0	0	2	2	1	2	2	4	4	4	4	4	3	1	3	2
0	1	0	1	1	1	1	0	0	0	0	0	0	0	0	1	2	3	3	3	4	4	3	3	4	3	1	2	3
1	0	0	0	0	0	0	0	0	0	0	0	0	0	0	1	2	1	1	1	5	5	4	5	5	1	1	1	3
0	1	0	1	1	0	0	0	0	0	0	0	0	0	0	1	2	9	9	9	9	9	9	9	9	9	9	3	3
1	1	0	0	0	0	0	0	0	0	0	0	0	0	0	2	2	1	3	2	5	5	3	5	5	1	1	3	2
0	1	0	1	1	1	0	0	0	0	0	0	0	0	0	1	2	5	5	3	3	3	5	5	5	2	3	3	3
0	0	0	0	0	0	0	0	0	0	1	0	0	0	0	1	2	1	2	1	1	1	1	1	1	9	9	3	3
0	0	0	1	1	0	1	0	0	0	0	0	0	0	0	1	2	3	2	2	4	5	3	5	4	2	1	1	2
0	0	0	1	0	0	0	0	0	0	0	0	0	0	0	2	2	5	5	5	5	5	3	5	3	3	1	2	2
0	1	0	1	1	0	0	0	0	0	1	0	0	0	0	1	2	3	3	3	3	3	2	3	3	3	1	3	3
0	1	0	1	0	0	0	0	0	0	1	0	0	0	0	1	1	9	9	9	9	9	9	9	9	1	3	2	3
0	1	0	1	0	0	0	0	0	0	0	0	0	0	0	2	2	2	2	2	4	4	3	4	4	1	1	3	3
1	0	0	0	0	0	0	0	0	0	0	0	0	0	0	2	2	3	4	2	3	3	3	4	4	1	1	3	2
1	0	0	0	0	0	0	1	0	0	1	0	0	0	0	1	2	3	2	3	3	3	2	4	2	1	1	2	2
1	0	1	1	0	0	0	0	0	0	0	0	0	0	0	2	2	3	3	3	3	3	9	4	4	3	3	2	3
0	1	1	0	1	1	0	0	0	0	0	0	0	0	0	1	2	4	4	2	5	5	5	5	5	3	1	2	3
0	0	0	1	0	1	0	0	0	0	0	0	0	0	0	2	9	3	1	1	4	5	4	4	4	3	9	2	2
0	1	0	0	0	0	0	0	0	0	0	0	0	0	0	2	2	2	2	2	2	3	3	4	4	3	1	2	2
1	1	0	1	0	1	0	0	0	0	0	0	0	0	0	1	2	1	1	1	1	4	2	4	3	9	1	2	3
0	1	1	1	0	0	0	0	0	0	0	0	0	0	0	2	2	1	1	1	5	5	3	4	5	3	1	2	1
0	0	0	1	0	0	0	0	0	0	0	0	0	0	0	2	2	1	1	1	5	5	3	5	5	3	1	2	2
0	1	1	0	0	0	0	0	0	0	0	0	0	0	0	1	2	1	2	1	5	5	4	4	5	1	1	2	1
1	1	0	1	0	1	0	0	0	0	0	0	0	0	0	1	2	9	9	9	9	9	9	9	9	3	1	2	2
1	1	0	1	0	0	0	0	0	0	0	0	0	0	0	1	2	1	1	9	5	3	3	5	3	3	3	2	2
0	1	0	1	1	1	0	0	0	0	0	0	0	0	0	2	2	4	1	1	1	1	1	1	1	3	1	3	2
1	1	1	0	0	0	0	0	0	0	0	0	0	0	0	9	9	9	9	9	9	9	9	9	9	9	9	3	1
1	0	0	0	0	0	0	0	0	0	0	0	0	0	0	2	2	1	1	1	1	1	3	1	1	1	1	3	2
0	1	0	0	0	0	0	0	0	0	0	0	0	0	0	1	2	1	1	1	5	5	3	5	5	3	1	3	3
0	1	0	0	0	0	0	0	0	0	0	0	0	0	1	2	2	3	2	1	4	4	2	4	4	1	1	2	1
1	0	0	0	0	0	0	0	0	0	0	0	0	0	0	1	1	2	3	3	3	9	3	3	3	1	2	3	2
0	1	0	0	1	0	0	0	0	0	0	0	0	0	0	1	2	3	3	3	5	5	3	4	5	3	1	2	3
0	1	0	1	0	0	0	0	0	0	0	0	0	0	0	1	2	2	2	1	4	4	3	4	4	1	1	2	3
0	0	0	1	0	0	0	0	0	0	0	0	0	0	0	1	2	4	4	1	4	4	3	4	3	3	1	3	3
1	0	0	0	0	0	0	0	0	0	0	0	0	0	0	1	2	4	3	2	4	4	3	2	3	1	1	3	2
0	1	0	1	1	0	0	0	0	0	0	0	0	0	0	2	2	1	2	2	4	4	3	3	4	3	1	2	2
0	0	0	1	0	0	0	0	0	0	1	0	0	0	0	1	2	1	1	1	5	5	2	5	5	3	3	2	3
0	0	0	1	1	1	0	0	0	0	0	0	0	0	0	2	2	3	4	3	4	4	2	4	4	1	1	1	1
0	0	0	1	1	0	0	0	0	0	0	0	0	0	0	1	2	1	1	1	5	5	3	4	4	3	1	2	2
0	1	0	0	0	0	0	0	0	0	0	0	0	0	0	1	2	1	2	2	4	4	3	3	3	3	1	2	3
0	1	0	0	0	1	1	1	0	0	0	0	0	0	0	1	1	5	5	1	5	5	3	5	5	3	1	3	3
0	1	0	1	0	0	0	0	0	0	0	0	0	0	0	2	2	2	3	1	4	4	3	4	4	3	1	2	1
0	1	0	1	1	1	0	0	0	0	0	0	0	0	0	1	2	1	2	2	4	4	3	4	4	3	1	3	2
0	1	0	0	0	0	0	0	0	0	0	0	0	0	0	1	2	1	1	1	5	5	4	5	5	2	1	3	2
0	1	0	1	0	0	0	0	0	0	0	0	0	0	0	1	2	1	1	1	5	5	3	4	4	3	1	1	3
0	1	0	1	0	0	0	0	0	0	0	0	0	0	0	1	2	2	1	1	5	5	3	5	5	3	1	3	3
0	0	0	0	1	0	0	0	0	0	0	0	0	0	0	2	2	2	2	2	4	4	3	4	4	3	1	3	3
0	0	0	1	0	0	0	0	0	0	0	0	0	0	0	1	2	3	3	3	3	9	3	3	3	1	1	3	3
0	1	0	0	0	0	0	0	0	0	0	0	0	0	0	1	2	2	3	2	4	4	4	3	4	1	1	3	1
0	0	0	0	0	0	0	0	0	0	0	0	0	0	1	1	1	1	1	1	5	5	5	5	5	1	1	2	2
0	0	0	1	1	0	0	0	0	0	0	0	0	0	0	1	2	9	9	9	9	9	9	9	9	2	1	3	2
0	1	0	1	0	0	0	0	0	0	0	0	0	0	0	1	2	1	1	1	5	5	5	5	5	1	1	2	2
0	1	0	1	0	1	0	0	0	0	0	0	0	0	0	1	2	1	1	1	1	1	2	1	1	3	1	3	3
0	0	0	1	0	0	0	0	0	0	0	0	0	0	1	2	2	1	1	1	5	4	3	4	4	1	3	2	3
1	1	1	0	0	0	0	1	0	0	0	0	0	0	0	2	2	1	1	1	1	1	3	1	1	1	1	2	1
0	0	0	1	1	0	0	0	0	0	0	0	0	0	0	2	2	4	3	3	5	5	3	5	4	3	1	3	2
0	1	0	1	0	0	0	0	0	0	0	0	0	0	0	1	2	3	9	9	3	3	3	4	4	1	1	3	3
0	1	0	0	1	1	0	0	0	0	0	0	0	0	0	2	2	4	3	4	4	3	3	5	5	3	1	3	3
1	0	0	0	0	0	0	0	0	0	0	0	0	0	0	2	2	1	1	1	5	5	3	5	5	1	1	2	2
1	0	0	0	0	0	0	0	0	0	0	0	0	0	0	1	2	1	1	1	4	4	3	3	4	3	1	3	3
0	0	0	1	1	1	1	0	0	0	0	0	0	0	0	1	2	3	4	2	5	5	3	5	5	3	1	2	2
0	0	0	1	0	0	0	0	0	0	0	0	0	0	0	1	2	9	9	9	5	9	9	9	9	1	1	2	2
0	1	0	0	0	0	0	0	0	0	0	0	0	0	0	2	2	2	3	1	5	5	3	5	5	3	1	2	1
0	0	0	1	1	0	0	0	0	0	0	0	0	0	0	1	2	3	3	2	4	4	3	4	4	3	1	3	3
0	1	0	0	0	0	0	0	0	0	0	0	0	0	0	2	2	3	3	3	5	4	4	5	5	1	1	3	3
0	1	0	0	1	0	0	0	0	0	0	0	0	0	0	1	2	9	4	2	4	4	2	4	3	3	3	3	1
0	0	0	1	1	0	0	0	0	0	0	0	0	0	0	1	2	1	1	1	1	1	1	1	1	3	1	3	2
1	0	0	0	0	0	0	0	0	0	0	0	0	0	0	9	9	9	9	9	9	9	9	9	9	9	9	3	2
0	0	0	1	0	0	0	0	0	0	0	0	0	0	1	2	2	1	1	1	5	1	3	5	5	1	1	2	1
0	1	0	1	1	0	0	0	0	0	0	0	0	0	0	2	2	9	9	9	9	9	9	9	9	3	1	3	2
0	0	0	0	0	1	0	0	0	0	0	0	0	0	0	2	2	4	3	1	4	4	3	4	4	3	1	3	2
0	0	0	1	1	0	0	0	0	0	0	0	0	0	0	2	2	4	4	1	1	1	3	5	4	2	1	3	3
1	0	0	0	0	0	0	0	0	0	0	0	0	0	0	1	2	2	2	2	5	3	2	4	4	1	1	2	2
0	0	0	1	1	0	0	0	0	0	0	0	0	0	0	1	2	2	3	3	4	4	4	4	4	3	1	2	2
0	0	0	0	0	0	0	0	0	0	0	0	0	0	1	1	1	4	4	3	4	4	3	4	4	1	1	3	3
0	0	0	1	0	0	0	0	0	0	0	0	0	0	0	1	1	1	1	2	5	3	3	5	3	3	1	3	3
0	1	0	0	0	0	0	0	0	0	0	0	1	0	0	1	1	1	1	1	5	5	4	5	5	1	1	2	2
0	0	0	0	0	0	0	0	0	0	1	0	0	0	0	1	9	9	9	9	9	9	9	9	9	9	1	3	2
0	0	0	1	1	1	0	0	1	0	0	0	0	0	0	1	1	1	1	1	5	5	3	4	4	2	3	2	2
0	0	0	1	0	0	0	0	0	0	0	0	0	0	0	2	2	1	2	2	5	5	3	4	4	3	1	2	2
1	0	0	0	0	0	0	0	0	0	0	0	0	0	0	2	2	4	4	1	5	5	3	5	5	3	1	3	3
0	1	0	1	1	1	0	0	0	0	0	0	0	0	0	2	2	2	2	1	5	5	3	4	4	2	1	3	3
0	0	0	0	0	0	0	0	0	0	1	0	0	0	0	1	2	4	3	3	4	3	3	4	3	1	9	2	2
0	0	0	0	0	0	0	0	0	0	0	0	0	0	1	1	1	2	3	1	1	9	3	4	4	1	1	1	2
0	0	0	1	0	0	0	0	0	0	0	0	0	0	0	2	2	1	1	1	5	5	3	5	5	1	1	2	2
0	1	0	0	1	0	0	0	0	0	0	0	0	0	0	1	2	9	9	9	9	9	9	9	9	1	1	2	2
0	0	0	1	0	1	0	0	0	0	0	0	0	0	0	1	2	1	1	1	5	5	3	5	4	3	1	3	3
0	1	0	1	0	0	0	0	0	0	0	0	0	0	0	1	2	9	9	5	9	9	3	5	5	9	1	2	2
0	0	0	1	1	1	0	0	0	0	0	0	0	0	0	1	2	5	4	3	4	3	3	5	4	3	3	3	2
1	0	0	0	0	0	0	0	0	0	0	0	0	0	0	2	2	4	2	2	5	3	4	5	5	1	1	3	2
0	0	0	0	0	1	0	0	0	0	0	0	0	0	0	2	2	2	3	1	5	5	2	5	5	3	1	2	1
0	0	0	1	0	0	0	0	0	0	0	0	0	0	0	2	2	1	1	1	5	5	3	5	5	3	1	2	2
0	1	0	0	0	0	0	0	0	0	0	0	0	0	0	2	9	4	1	1	5	4	5	5	5	3	1	3	3
0	1	0	0	0	0	0	0	0	0	0	0	1	0	0	1	1	1	1	1	1	1	1	1	1	1	3	2	2
0	1	0	0	1	0	0	0	0	0	0	0	0	0	0	2	2	1	1	1	4	5	3	5	4	1	1	3	1
0	1	0	0	0	0	0	0	0	0	0	0	0	0	0	1	2	4	2	2	3	4	3	3	3	3	1	3	1
0	1	0	0	0	0	0	0	0	0	0	0	0	0	0	1	1	2	1	1	4	4	3	5	5	1	1	1	1
0	1	0	0	1	1	0	0	0	0	1	0	0	0	0	1	2	2	2	1	4	4	3	4	4	3	1	2	2
0	1	0	0	0	0	0	0	0	0	0	0	0	0	0	1	1	1	1	2	4	4	2	4	4	1	1	1	3
0	1	0	1	0	0	0	0	0	0	0	0	0	0	0	2	2	2	2	2	5	5	3	4	5	1	1	2	1
0	1	0	0	0	0	0	0	0	0	0	0	0	1	0	1	1	4	5	3	2	3	3	3	3	9	3	2	2
0	0	0	1	1	0	0	0	0	0	0	0	0	0	0	2	9	1	2	2	1	1	3	2	2	1	1	2	1
0	0	0	0	0	0	0	0	0	0	0	0	1	0	0	2	2	2	2	1	4	4	3	5	5	1	1	1	1
0	1	0	1	0	0	0	0	0	0	0	0	0	0	0	1	2	1	1	1	1	1	3	1	1	3	1	1	2
0	1	0	0	0	0	0	0	0	0	0	0	0	0	0	2	2	1	1	1	5	5	3	5	4	1	1	1	1
1	0	0	0	0	0	0	0	0	0	0	0	0	0	0	2	2	1	1	1	5	5	3	5	5	1	1	1	1
0	0	0	1	0	0	0	0	0	0	0	0	0	0	1	1	2	1	1	1	5	4	3	5	5	1	1	1	2
0	0	0	1	0	1	0	0	0	0	0	0	0	0	0	2	2	1	1	1	5	5	3	5	5	1	1	2	3
1	1	0	1	0	0	0	0	0	0	0	0	0	0	0	2	2	3	3	1	5	4	3	4	4	3	1	1	2
0	0	0	1	1	0	0	1	0	0	0	0	0	0	0	1	2	2	2	2	5	4	3	4	4	3	1	1	2
1	0	0	0	0	0	0	0	0	0	0	0	0	0	0	1	9	3	3	2	4	4	3	4	3	3	1	2	2
0	0	0	0	1	1	0	0	0	0	0	0	0	0	0	1	9	5	5	9	9	9	1	3	9	2	2	3	3
0	0	0	0	0	0	0	0	0	0	0	0	0	0	1	1	2	2	2	2	5	5	3	5	5	1	1	2	1
0	0	0	0	1	1	0	0	0	0	0	0	0	0	0	1	2	4	4	1	1	1	1	1	1	1	1	3	3
1	0	0	0	0	0	0	0	0	0	0	0	0	0	0	2	2	1	1	1	5	5	3	5	5	1	1	1	2
0	0	0	0	0	0	0	1	0	0	0	0	0	0	0	2	2	4	2	2	2	2	2	2	2	1	9	1	3
0	0	0	0	1	0	0	0	0	0	0	0	0	0	0	1	2	1	1	1	5	5	3	5	5	3	1	1	3
0	1	0	0	0	0	0	0	0	0	0	0	0	0	0	9	9	9	9	9	9	9	9	9	9	9	9	1	2
0	0	0	0	0	0	0	0	0	0	0	0	1	0	0	2	2	1	1	1	5	5	3	5	5	1	1	1	3
0	0	0	0	0	0	0	0	0	0	0	0	1	0	0	2	2	2	2	2	2	2	3	5	5	1	1	1	2
0	1	0	0	0	0	0	0	0	0	0	0	0	0	0	1	2	1	1	1	5	5	3	5	5	1	1	1	2
0	1	1	1	0	0	0	0	0	0	1	0	0	0	0	2	2	3	3	3	3	4	2	4	3	1	1	2	2
0	1	0	0	0	1	0	0	0	0	0	0	0	0	0	1	1	1	3	1	1	1	3	4	3	3	1	1	3
0	0	0	1	0	1	0	0	0	0	1	0	0	1	0	2	2	4	3	3	2	3	2	3	3	1	1	1	2
0	0	0	1	0	0	0	0	0	0	0	0	0	0	0	1	1	1	1	1	5	5	2	5	5	1	1	2	3
0	0	0	1	1	0	0	0	0	0	0	0	0	0	0	2	2	3	4	3	5	4	3	4	4	2	1	1	3
0	0	0	1	1	1	0	0	0	0	0	0	0	0	0	1	2	2	2	2	4	4	1	2	3	3	1	1	1
0	1	0	0	0	0	0	0	0	0	1	0	0	0	0	1	2	1	1	1	5	4	3	5	5	1	1	1	3
0	1	0	1	0	0	0	0	0	0	0	0	1	0	0	2	2	3	2	4	5	5	3	5	5	1	1	1	2
0	1	0	1	0	0	0	1	0	0	0	0	0	0	0	1	2	2	4	1	5	5	4	5	5	2	3	1	2
0	1	0	0	0	0	0	0	0	0	0	0	0	0	0	2	2	3	2	3	4	4	1	3	3	1	3	1	3
0	0	0	0	0	0	0	0	0	0	0	0	1	0	0	2	2	1	1	1	4	4	3	4	4	3	1	1	2
0	1	0	1	0	0	0	0	0	0	0	0	1	0	0	2	2	1	1	1	5	5	3	4	4	3	1	1	3
0	0	0	0	1	0	0	0	0	0	0	0	0	0	1	2	2	2	3	1	4	4	3	4	4	3	1	1	3
1	0	0	0	1	1	0	0	0	0	0	0	1	0	0	1	2	1	4	2	5	5	3	4	4	3	1	1	3
0	1	0	0	0	0	0	0	0	0	0	0	0	0	0	1	2	1	2	1	5	5	3	5	3	1	1	1	3
0	0	0	1	1	1	0	0	0	0	0	0	0	0	0	2	2	2	2	1	5	5	3	5	5	3	1	1	3
0	0	0	1	0	0	0	0	0	0	0	0	0	0	0	1	2	1	1	1	4	4	3	4	3	3	1	3	3
0	0	0	1	1	0	0	1	1	0	0	0	0	0	0	1	1	9	1	1	9	9	1	9	9	3	1	1	3
0	1	0	1	1	0	0	1	0	0	0	0	0	0	0	1	2	3	3	1	3	5	5	5	5	2	1	3	3
0	0	0	1	0	1	0	0	0	0	0	0	0	0	0	2	2	1	1	3	5	5	2	5	5	1	1	1	3
1	0	0	0	0	0	0	0	0	0	0	0	0	0	0	2	2	3	3	2	5	5	3	4	4	1	1	1	2
0	0	0	1	0	0	0	0	0	0	0	0	0	0	0	1	1	1	1	1	3	2	2	2	2	1	1	3	3
0	1	0	1	0	0	0	0	0	0	0	0	0	0	0	1	2	3	3	3	5	5	4	4	4	3	1	3	2
0	0	0	1	0	0	0	0	0	0	0	0	0	0	0	1	1	2	2	1	1	1	3	1	1	3	1	2	3
0	1	0	1	1	1	0	0	0	0	1	0	0	0	0	1	2	3	3	3	3	3	3	3	3	1	1	3	1
0	1	0	0	0	0	0	0	0	0	0	0	0	0	0	1	2	1	1	1	5	5	3	5	5	2	1	3	3
1	0	0	1	0	0	0	0	0	0	0	0	0	0	0	1	2	4	3	3	4	4	3	4	4	3	3	3	3
0	0	0	0	1	0	0	0	0	0	0	0	0	0	0	2	2	2	2	3	5	5	3	5	4	3	1	3	3
0	1	0	1	0	0	0	0	0	0	0	0	0	0	0	1	2	1	2	1	1	1	1	1	1	3	1	3	3
0	0	0	1	1	0	0	0	0	0	0	0	0	0	0	1	2	2	2	2	4	4	3	4	4	3	1	3	3
0	1	1	1	1	1	1	0	0	0	0	0	1	0	0	2	2	1	1	2	5	5	4	5	5	1	1	1	1
1	0	0	0	0	0	0	0	0	0	0	0	0	0	0	2	2	1	3	1	5	4	3	5	5	1	1	3	3
0	0	0	0	0	0	0	0	0	0	1	0	0	0	0	1	2	1	1	1	5	5	1	5	5	1	1	1	3
0	1	0	0	1	1	0	0	0	0	0	0	0	0	0	1	2	4	3	1	2	4	3	3	3	1	1	1	3
0	1	0	1	0	0	0	0	0	0	0	0	0	0	0	2	9	4	3	1	4	4	3	4	4	1	1	1	3
0	0	0	0	1	0	0	0	0	0	0	0	0	0	0	1	2	5	4	3	2	4	1	4	3	3	1	1	2
0	0	0	0	0	0	0	0	0	0	0	0	1	0	0	1	1	1	1	1	5	5	3	4	4	1	1	1	2
0	1	0	1	0	0	0	0	0	0	0	0	0	0	0	2	2	1	1	1	5	5	3	4	4	1	1	1	2
0	0	0	0	0	0	0	0	0	0	0	0	0	0	1	2	2	4	3	1	4	4	2	5	4	1	1	1	1
0	1	1	0	0	0	0	0	0	0	0	0	0	0	0	2	2	3	4	2	4	4	3	4	4	3	1	1	3
0	0	0	0	1	0	0	0	0	0	0	0	0	0	1	1	1	2	2	1	5	5	4	5	5	1	1	1	2
0	1	0	0	0	0	0	0	0	0	0	0	0	0	0	2	2	1	1	1	5	5	5	5	5	3	1	1	3
0	0	0	0	0	0	0	0	1	0	0	0	0	0	0	1	2	2	2	2	4	4	3	5	4	3	1	1	2
0	1	0	1	1	0	0	0	0	0	0	0	0	0	0	1	2	3	2	1	5	5	3	5	5	3	1	1	3
0	0	0	1	0	0	0	0	0	0	0	0	0	0	0	1	1	1	1	1	2	2	2	3	3	1	1	1	2
0	1	0	0	0	0	0	0	0	0	0	0	0	0	0	1	2	2	2	2	4	4	3	4	4	3	1	3	3
0	0	0	0	0	1	0	0	0	0	0	0	0	0	1	2	2	2	2	1	4	4	3	3	3	3	3	3	3
0	0	0	1	1	0	0	0	0	0	0	0	0	0	0	1	2	1	1	1	4	4	2	5	5	1	1	1	3
0	1	0	1	1	0	0	0	0	0	1	0	0	0	0	2	2	2	2	2	4	4	3	4	4	2	1	3	3
0	1	0	0	0	0	0	0	0	0	0	0	1	0	0	2	2	1	1	1	5	5	3	5	4	1	1	1	1
1	0	0	1	0	0	0	0	0	0	0	0	0	0	0	2	2	1	1	1	4	4	3	4	4	1	1	1	2
0	1	1	0	0	0	0	0	0	0	0	0	0	0	0	2	2	4	2	2	5	5	3	5	5	3	1	2	1
0	0	0	1	1	0	0	0	0	0	0	0	0	0	1	1	2	1	2	2	1	2	3	4	4	3	1	1	1
1	0	0	0	0	0	0	0	0	0	0	0	0	0	0	2	2	3	3	3	3	3	9	3	3	1	1	3	2
0	0	0	1	1	0	0	0	0	0	0	0	0	0	0	2	2	3	2	1	4	4	3	4	3	3	1	1	3
0	0	0	0	0	0	0	0	0	0	0	0	0	0	1	1	2	1	1	1	5	5	4	4	4	3	1	3	1
0	1	0	0	0	0	0	0	0	0	0	0	0	0	0	1	1	4	2	1	5	5	4	5	5	1	1	3	1
0	0	0	1	0	0	0	0	0	0	0	0	0	0	0	2	2	1	1	1	5	5	4	5	5	3	1	1	2
1	1	0	1	1	0	0	0	0	0	0	0	0	0	0	2	2	1	1	1	5	5	3	5	5	3	1	1	3
0	1	0	1	1	0	0	0	0	0	0	0	0	0	0	1	2	1	1	1	1	1	3	5	4	3	3	3	1
0	0	0	0	0	0	0	0	0	0	0	0	0	0	1	1	1	9	9	9	9	9	9	9	9	1	1	3	3
0	0	0	0	1	1	0	0	0	0	0	0	0	0	0	2	2	2	1	1	5	5	4	5	5	3	1	3	1
0	1	0	1	1	0	0	0	0	0	0	0	0	0	0	2	2	2	3	3	4	4	3	4	4	3	1	2	3
0	1	0	0	0	0	0	1	0	0	0	0	0	0	0	2	2	1	1	3	5	5	3	5	5	3	1	2	1
0	1	1	1	0	0	0	1	0	0	0	0	0	0	0	2	2	4	3	1	1	1	3	4	4	1	1	1	3
0	1	0	0	0	0	0	0	0	0	0	0	0	0	0	1	2	2	2	2	4	4	3	4	4	1	1	1	2
0	1	0	1	0	0	0	0	0	0	0	0	0	0	0	2	2	1	1	1	5	5	4	5	4	3	1	2	2
1	0	0	1	1	1	0	0	0	0	0	0	0	0	0	1	2	3	3	3	3	4	3	4	3	1	1	3	2
1	0	0	0	0	0	0	0	0	0	0	0	0	0	0	1	1	2	2	2	4	4	3	4	4	1	1	3	3
0	1	1	1	0	1	0	0	0	0	0	0	0	0	0	1	2	2	2	1	4	4	3	4	3	1	1	3	2
1	1	0	0	1	0	1	0	0	0	0	0	0	0	0	2	2	4	3	1	5	4	3	5	5	3	1	3	1
0	0	0	1	1	1	0	0	0	0	0	0	0	0	0	2	2	1	1	1	5	5	3	5	5	3	1	3	3
0	0	0	1	1	0	0	0	0	0	0	0	0	0	0	1	2	4	2	1	4	4	4	5	4	2	1	3	3
0	1	0	0	0	0	0	0	0	0	0	0	1	0	0	2	2	2	2	2	4	4	3	4	4	1	1	1	2
0	1	0	1	0	0	0	0	0	0	0	0	0	0	0	1	2	5	5	3	4	4	3	4	4	3	1	1	3
0	1	0	0	0	0	0	0	0	0	0	0	0	0	0	2	2	9	9	9	9	9	9	9	9	9	9	1	3
1	1	0	0	1	1	0	0	0	0	0	0	0	0	0	1	1	5	4	2	5	5	3	5	5	9	1	3	2
0	0	0	0	1	1	0	0	0	0	0	0	0	0	0	2	2	1	1	1	5	5	2	5	5	1	1	3	2
0	1	0	1	0	0	0	0	0	0	0	0	0	0	0	2	2	1	1	1	5	5	3	5	5	3	1	2	3
0	1	0	1	1	0	0	0	0	0	0	0	0	0	0	1	2	1	1	1	1	1	3	2	2	1	1	1	2
0	1	0	0	0	1	0	0	0	0	0	0	0	0	0	1	2	1	1	1	5	5	5	5	5	1	1	1	1
1	0	0	0	0	0	0	0	0	0	0	0	0	0	0	1	1	1	2	2	3	4	3	4	5	1	1	3	1
0	1	0	0	0	0	0	0	0	0	0	0	0	0	0	1	2	3	1	1	4	5	3	5	4	1	1	1	2
0	1	0	0	0	0	0	1	0	0	0	0	0	0	0	2	2	1	1	1	5	5	2	4	4	3	3	1	2
0	0	0	1	0	1	0	0	0	0	0	0	1	0	0	1	2	4	4	3	3	3	3	4	4	1	1	1	3
0	1	0	0	0	0	0	0	0	0	0	0	0	0	0	1	2	2	2	1	5	4	3	5	4	1	1	2	1
0	1	0	1	1	1	0	0	0	0	0	0	0	0	0	1	2	1	2	1	1	1	3	1	1	3	1	1	2
0	0	0	1	1	0	0	0	0	0	0	0	0	0	0	1	2	4	3	4	4	4	3	4	4	3	1	2	2
0	0	0	1	1	0	0	0	0	0	0	0	0	0	0	1	2	4	1	1	5	5	3	5	5	2	1	3	3
0	0	0	1	1	1	1	0	0	0	1	0	1	0	0	2	2	1	1	1	5	5	3	5	5	3	1	1	2
1	0	0	0	0	0	0	0	0	0	0	0	0	0	0	1	2	2	2	2	4	4	4	4	4	3	1	3	3
0	1	0	0	0	0	0	0	0	0	0	0	0	0	1	1	2	1	1	4	4	3	3	4	4	1	1	2	2
0	0	0	0	0	0	0	0	0	0	0	0	0	0	1	1	2	1	1	1	5	5	3	5	5	1	1	1	1
0	0	0	0	0	1	0	0	0	0	0	0	0	0	0	2	2	2	4	2	4	4	3	4	4	3	1	3	2
0	0	0	1	1	0	0	0	0	0	0	0	0	0	0	1	2	2	3	3	4	4	3	4	4	3	1	3	3
0	0	0	1	1	0	0	0	0	0	0	0	0	0	0	2	2	1	2	1	4	4	3	4	4	3	1	1	2
1	1	0	0	0	0	0	1	0	0	0	0	0	0	0	1	2	4	4	9	4	4	4	4	4	1	1	3	1
0	0	0	0	1	0	0	0	0	0	0	0	0	0	0	1	2	1	1	1	5	5	3	5	3	3	1	3	1
0	1	0	1	1	0	0	0	1	0	0	0	0	0	0	2	2	3	3	3	4	4	3	4	4	2	1	3	3
0	0	0	1	0	1	0	0	0	0	0	0	0	0	0	1	2	2	2	2	4	4	3	4	4	3	1	3	3
0	1	1	1	0	0	0	0	0	0	0	0	0	0	0	1	2	4	4	3	4	4	3	4	4	3	1	3	3
0	1	0	0	0	0	0	0	0	0	0	0	0	0	0	2	2	1	1	1	1	1	1	1	1	3	1	3	1
0	0	0	0	0	0	0	0	0	0	0	0	0	0	1	1	2	2	2	2	4	4	4	4	4	1	1	3	1
0	0	0	1	1	0	0	0	0	0	0	0	0	0	0	1	2	4	4	3	5	5	3	4	3	3	1	1	3
0	1	0	0	0	0	0	0	0	0	0	0	0	0	0	2	2	1	1	1	1	1	2	1	1	1	1	3	2
0	1	0	1	0	0	0	0	0	0	0	0	0	0	1	2	2	4	3	2	4	4	2	5	4	3	1	3	3
0	0	0	1	1	0	0	0	0	0	0	0	0	0	0	1	2	2	3	2	4	4	3	4	4	3	1	3	3
0	1	0	1	1	0	0	0	0	0	0	0	0	0	0	1	2	1	1	2	5	5	3	5	5	3	1	1	3
0	0	0	1	0	0	0	0	0	0	0	0	0	0	0	1	2	1	2	2	5	5	3	5	5	3	1	3	3
0	0	0	0	1	0	0	0	0	0	0	0	0	0	0	1	2	5	5	1	1	4	3	5	3	2	1	3	3
0	1	0	0	0	0	0	0	0	0	0	0	0	0	0	2	2	3	3	3	4	4	3	3	3	3	1	3	1
0	0	0	0	0	0	0	0	0	0	1	0	0	0	0	1	1	3	3	3	3	3	3	3	3	3	3	3	3
0	1	0	0	0	0	0	0	0	0	0	0	0	0	0	2	2	1	1	1	5	5	4	4	4	3	1	3	1
1	0	0	0	0	0	0	0	0	0	0	0	0	0	0	1	2	1	2	1	5	5	3	5	5	2	1	3	3
0	0	0	1	1	0	0	0	0	0	0	0	0	0	0	2	2	4	2	1	5	5	5	5	5	2	1	3	3
0	0	0	1	0	0	0	0	0	0	0	0	0	0	0	1	2	4	1	1	5	5	5	5	5	1	1	1	1
0	1	0	0	0	0	0	1	0	0	0	0	0	0	0	1	1	4	3	3	5	5	5	5	5	3	1	1	3
0	0	0	1	0	0	0	0	0	0	0	0	0	0	0	2	9	1	1	2	3	4	3	4	3	3	9	3	3
1	0	0	0	0	0	0	0	0	0	0	0	0	0	0	1	2	1	1	1	5	5	3	5	4	3	1	1	3
0	0	0	0	0	0	0	0	0	0	0	0	1	0	0	2	2	3	3	1	5	5	4	5	5	1	1	1	3
0	0	0	1	1	1	0	1	0	0	0	0	1	0	0	1	2	1	1	2	5	4	3	4	4	3	1	1	3
0	1	0	1	1	0	0	0	0	0	0	0	0	0	1	2	2	1	1	1	5	5	4	5	5	3	1	3	3
1	1	1	1	0	1	0	0	0	0	0	0	0	0	0	2	2	1	1	1	5	5	3	4	5	1	1	1	3
0	0	0	1	0	0	0	0	0	0	0	0	0	0	0	2	2	1	1	1	5	5	3	5	5	1	1	1	3
0	0	0	0	1	0	0	0	0	0	0	0	0	0	0	2	2	4	2	1	2	4	3	3	4	2	1	3	3
0	1	0	0	1	1	0	1	0	0	0	0	0	0	0	1	2	1	1	1	5	5	1	5	3	1	1	1	2
0	1	0	1	0	0	0	0	0	0	0	0	0	0	0	1	2	2	2	2	5	3	3	4	4	1	1	1	3
1	0	0	0	0	0	0	0	0	0	0	0	0	0	0	1	2	4	4	2	4	3	1	3	4	1	1	3	2
1	0	0	0	0	0	0	0	0	0	0	0	0	0	0	1	2	1	1	1	5	5	3	4	4	1	1	1	2
0	0	0	1	0	0	0	0	0	0	0	0	0	0	0	2	2	2	2	2	4	4	3	4	4	9	1	3	2
0	0	0	0	1	1	0	0	0	0	0	0	0	0	0	1	2	2	2	1	5	5	3	4	5	3	1	3	3
1	0	0	0	0	0	0	0	0	0	0	0	0	0	0	1	1	3	2	2	4	4	4	4	4	9	1	3	3
0	0	0	0	0	0	0	0	0	0	1	0	0	0	0	2	2	2	2	3	4	2	3	3	4	1	1	3	3
0	1	1	0	0	0	0	0	0	0	0	0	0	0	0	2	2	2	1	1	4	3	4	5	5	1	1	1	1
0	0	0	1	0	1	0	1	0	0	0	0	0	0	0	1	2	3	3	3	3	4	3	3	3	9	1	3	2
1	0	0	0	0	0	0	0	0	0	0	0	0	0	0	1	2	1	1	1	5	5	4	5	5	1	1	3	3
1	0	0	1	1	0	0	0	0	0	0	0	0	0	0	1	2	3	3	1	3	4	2	3	4	3	1	3	3
1	0	0	0	0	0	0	0	0	0	0	0	0	0	0	2	2	1	1	1	5	5	3	4	4	1	1	3	1
0	0	0	1	1	1	0	0	0	0	0	0	0	0	1	1	2	2	2	2	4	4	3	4	4	3	1	3	3
0	1	0	1	0	0	0	0	0	0	0	0	0	0	0	1	2	1	1	1	5	5	5	5	5	2	1	3	3
0	1	0	1	0	0	0	0	0	0	0	0	0	0	0	1	2	1	2	1	5	5	3	5	5	2	1	3	3
0	0	0	1	1	1	0	0	0	0	0	0	0	0	0	1	1	1	1	1	5	5	2	4	4	1	1	1	1
0	0	0	0	1	1	0	0	0	0	0	0	0	0	0	2	2	1	1	1	5	5	2	4	5	3	1	3	1
0	0	0	0	1	0	0	0	0	0	0	0	0	0	0	1	1	2	2	2	5	5	3	4	4	9	1	3	3
0	1	0	1	0	0	0	0	0	0	0	0	0	0	0	1	2	4	3	1	3	2	2	4	4	3	3	1	3
1	0	0	0	0	0	0	0	0	0	0	0	0	0	0	1	2	1	1	1	1	1	3	1	1	3	1	3	3
1	0	0	0	0	0	0	0	0	0	0	0	0	0	0	2	2	1	1	1	5	5	4	5	5	1	1	3	1
0	1	0	1	0	0	0	0	0	0	1	0	0	0	0	1	1	2	3	3	3	4	3	3	3	3	1	3	3
1	0	0	0	0	0	0	0	0	0	0	0	0	0	0	1	2	1	1	1	5	5	3	4	4	1	1	3	3
1	0	1	1	0	0	0	0	0	0	0	0	0	0	0	2	2	3	3	1	4	4	1	4	2	1	3	3	2
1	0	0	0	0	1	0	0	0	1	0	0	0	0	0	1	2	3	3	2	9	2	3	4	4	3	3	2	2
1	0	0	0	0	0	0	0	0	0	0	0	0	0	0	2	2	1	2	1	5	5	3	4	4	3	1	3	2
0	0	0	0	1	0	0	0	0	0	0	0	0	0	1	1	2	4	1	1	5	4	3	5	5	2	3	3	3
0	1	0	0	0	0	0	0	0	0	0	0	0	0	0	2	2	3	3	3	4	3	4	4	4	3	3	3	3
0	0	0	0	0	0	0	1	0	0	0	0	0	0	0	1	1	5	5	3	1	2	3	4	3	1	1	1	2
0	1	0	0	0	0	0	0	0	0	0	0	0	0	0	1	2	1	1	1	1	1	1	1	1	1	1	3	1
0	1	0	1	1	0	0	0	0	0	0	0	0	0	0	1	2	2	2	2	4	4	3	4	4	3	1	3	3
0	0	0	1	1	1	0	0	0	0	0	0	0	0	0	1	1	3	1	1	1	1	3	1	1	2	1	3	1
1	0	0	0	0	0	0	0	0	0	0	0	0	0	0	2	2	4	2	2	4	4	2	4	4	1	1	3	3
0	1	0	1	1	1	0	0	0	0	0	0	0	0	0	1	2	2	3	1	5	5	4	5	5	3	3	3	3
1	1	0	0	0	0	0	0	0	0	0	0	0	0	0	1	1	3	3	3	4	4	3	4	4	1	1	1	3
1	0	0	0	0	0	0	0	0	0	0	0	0	0	0	1	2	9	9	9	9	9	9	9	9	3	1	3	3
0	0	0	0	0	0	0	0	0	0	0	0	0	0	1	1	2	3	3	1	4	5	4	4	4	1	1	3	2
0	1	0	1	1	1	0	0	0	0	0	0	0	0	0	2	2	2	2	2	3	2	1	3	3	1	3	3	2
0	0	0	0	1	1	1	0	0	0	0	0	0	0	0	1	2	3	2	2	4	4	3	4	9	2	1	3	1
0	1	0	0	0	0	0	0	0	0	1	0	0	0	0	2	2	1	1	1	5	5	1	5	4	1	1	1	3
0	0	0	0	0	0	0	0	0	0	0	0	0	0	1	2	2	1	1	1	5	4	5	5	5	1	1	1	2
0	1	0	1	0	0	0	0	0	0	0	0	0	0	0	1	2	2	4	3	2	3	1	4	3	1	3	1	1
0	0	0	0	0	0	0	0	0	0	0	0	0	0	1	2	9	4	5	1	3	4	3	3	4	9	1	1	3
0	0	0	1	1	0	0	0	1	0	0	0	0	0	0	2	2	4	2	1	4	4	4	5	4	3	1	3	3
0	1	0	1	1	0	0	0	0	0	0	0	0	0	0	1	2	1	1	1	4	4	2	4	4	3	1	1	3
0	0	0	1	1	1	0	0	0	0	0	0	0	0	0	1	1	4	1	1	5	5	5	5	5	3	1	3	1
0	1	1	1	0	0	0	0	0	0	0	0	0	0	1	1	2	2	1	1	5	5	3	4	5	3	1	2	2
1	1	0	1	1	0	0	0	0	0	0	0	0	0	0	2	2	2	2	2	4	4	3	4	4	2	1	3	3
0	1	1	1	0	0	0	0	0	0	0	0	0	0	0	1	2	1	1	1	5	5	3	5	5	3	3	3	1
0	0	0	0	1	1	0	0	0	0	0	0	0	0	0	2	2	3	3	1	5	5	3	5	5	3	1	3	2
0	1	0	1	1	0	0	0	0	0	0	0	0	0	0	1	2	1	2	3	5	5	3	5	5	3	1	3	3
0	0	0	0	0	1	0	0	0	0	0	0	0	0	0	1	2	3	2	1	4	4	3	4	4	3	1	3	2
1	0	0	0	0	0	0	0	0	0	0	0	0	0	0	1	2	9	9	9	9	9	9	9	9	1	1	2	1
1	0	0	0	0	0	0	0	0	0	0	0	0	0	0	2	2	1	1	1	5	5	4	5	4	1	1	3	2
0	1	0	1	0	0	0	0	0	0	0	0	0	0	0	2	2	4	1	1	4	5	4	4	5	2	1	3	3
0	0	0	1	0	1	0	0	0	0	0	0	0	0	0	2	2	1	1	1	5	5	3	5	5	3	1	3	1
0	1	0	0	0	0	0	0	0	0	0	0	0	0	0	1	2	4	3	2	2	2	2	4	3	3	3	3	3
0	1	0	1	0	0	0	0	0	0	0	0	0	0	0	1	1	1	1	1	5	5	4	5	4	3	1	1	1
0	1	0	1	0	0	0	0	0	0	0	0	0	0	0	2	2	4	3	3	4	4	3	4	4	3	1	3	3
1	0	0	0	0	0	0	0	0	0	0	0	0	0	0	2	2	3	3	3	2	2	2	3	2	1	3	3	3
0	1	0	1	0	0	0	0	0	0	0	0	0	0	0	1	1	2	2	2	4	3	3	4	4	3	1	3	2
0	0	0	0	1	0	0	1	0	0	1	0	0	0	0	1	2	1	1	1	5	5	4	5	5	3	1	2	2
0	0	0	0	1	1	0	0	0	0	0	0	0	0	0	2	2	1	1	1	9	1	3	5	4	3	1	3	3
1	0	0	0	0	0	0	0	0	0	0	0	0	0	0	1	2	2	2	1	4	2	3	4	4	1	1	3	1
1	0	0	0	0	0	0	0	0	0	0	0	0	0	0	2	2	3	3	2	3	4	3	4	5	1	3	3	2
0	1	0	1	0	0	0	0	0	0	0	0	0	0	0	2	2	2	2	2	4	4	3	4	4	1	3	1	3
1	0	0	0	0	0	0	0	0	0	0	0	0	0	0	2	2	1	1	1	5	5	2	5	5	1	1	1	3
0	0	0	1	1	0	0	0	0	0	0	0	0	0	0	2	2	2	2	1	5	5	4	5	4	2	1	3	3
0	0	0	0	0	0	0	0	0	0	0	0	0	0	1	1	2	1	1	2	1	1	3	1	1	1	1	3	3
0	0	0	1	0	0	0	0	0	0	0	0	0	0	0	2	2	4	4	3	4	4	3	5	5	1	3	3	3
1	1	0	0	0	0	0	0	0	0	0	0	0	0	0	1	2	1	1	1	4	5	3	4	4	1	1	3	3
0	1	0	1	0	0	0	0	0	0	0	0	0	0	0	1	2	2	2	2	4	4	4	4	4	1	1	3	3
0	1	0	1	0	1	0	0	0	0	0	0	0	0	0	1	2	4	2	1	4	4	3	5	5	3	1	1	2
0	1	0	0	1	1	0	0	0	0	0	0	0	0	0	2	2	3	3	3	4	4	3	4	4	1	1	3	1
1	0	0	0	0	0	0	0	0	0	1	0	0	0	0	1	2	2	2	3	5	4	3	4	4	2	1	3	3
0	1	1	1	0	0	0	0	0	0	0	0	0	0	0	2	9	1	1	1	3	3	3	3	3	3	1	3	1
0	1	0	0	1	1	0	0	0	0	1	0	0	0	0	1	2	1	1	1	5	5	1	5	5	2	1	2	3
1	0	0	0	0	0	0	0	0	0	0	0	0	0	0	2	2	1	1	1	1	1	3	1	1	1	1	3	1
1	0	0	0	0	0	0	0	0	0	0	0	0	0	0	1	2	1	1	1	5	5	4	5	5	3	1	2	2
1	0	0	0	0	0	0	0	0	0	0	0	0	0	0	2	2	4	1	1	5	5	3	5	5	2	1	3	3
0	1	0	0	0	0	0	0	0	0	0	0	0	0	0	2	2	1	1	1	1	1	3	1	1	3	1	3	3
0	1	0	1	0	0	0	0	0	0	0	0	0	0	0	1	1	4	2	2	4	4	3	4	4	3	1	3	2
0	0	0	0	0	0	0	0	0	0	0	0	0	0	1	2	2	4	4	2	4	4	3	4	4	3	1	1	3
0	0	0	1	1	0	0	0	0	0	1	0	0	0	0	1	9	1	2	1	5	5	4	5	5	3	1	1	3
0	1	0	0	0	1	0	0	0	0	0	0	0	0	0	2	2	1	1	2	4	4	3	4	4	1	1	3	1
0	1	0	1	0	0	0	0	0	0	0	0	0	0	0	1	2	1	1	1	5	5	4	5	4	3	1	3	2
0	1	0	0	0	0	0	0	0	0	0	0	0	0	0	1	2	1	3	3	4	4	4	5	5	3	1	2	1
0	1	0	1	0	0	0	0	0	0	0	0	1	0	0	1	1	1	1	3	5	5	3	4	5	3	1	1	3
0	1	0	1	0	0	0	0	0	0	0	0	0	0	0	1	2	3	3	3	3	3	2	3	3	3	1	3	3
1	0	0	0	0	0	0	0	0	0	0	0	0	0	0	2	2	4	3	3	3	3	3	4	4	1	1	3	1
0	0	0	1	0	0	0	0	0	0	0	0	0	0	0	2	9	2	2	2	5	5	4	4	5	1	1	3	2
1	0	0	0	0	0	0	0	0	0	0	0	0	0	0	2	2	4	4	1	5	5	3	5	5	1	1	3	2
1	0	0	0	0	0	0	0	0	0	0	0	0	0	0	1	2	5	3	1	4	4	3	5	5	3	1	3	2
0	1	0	1	0	0	0	0	0	0	0	0	0	0	0	2	2	4	3	2	4	4	3	4	4	3	1	3	3
1	0	0	0	0	1	0	0	0	0	0	0	0	0	0	1	2	4	4	3	4	4	2	4	3	3	1	3	2
0	1	0	1	0	1	1	1	0	0	0	0	0	0	0	1	9	5	5	1	5	4	3	5	5	3	1	3	3
1	0	0	0	0	0	0	0	0	0	0	0	0	0	0	2	2	2	2	2	4	4	3	4	4	1	1	2	3
0	1	0	0	0	0	0	0	0	0	0	0	0	0	0	1	2	2	3	3	3	4	3	4	4	3	1	3	3
0	1	0	1	0	0	0	0	0	0	0	0	0	0	0	1	2	2	3	1	5	4	3	5	4	1	1	2	3
1	0	0	0	0	0	0	0	0	0	0	0	0	0	0	2	2	2	2	1	5	5	5	5	5	3	3	3	3
0	1	0	0	0	0	0	0	0	0	0	0	0	0	0	1	2	1	1	1	5	4	3	5	5	3	1	3	3
0	1	0	1	0	0	0	1	0	0	0	0	0	0	0	1	2	1	2	1	5	5	4	4	4	3	1	2	3
9	9	9	9	9	9	9	9	9	9	9	9	9	9	9	2	2	1	2	2	4	4	5	5	5	1	1	2	1
0	1	1	0	0	0	0	0	0	0	0	0	0	0	0	2	2	3	2	2	5	5	3	5	5	9	1	3	1
0	1	0	0	1	0	0	0	0	0	0	0	0	0	0	1	2	1	2	1	5	9	5	5	5	1	1	2	2
0	0	0	1	0	0	0	0	0	0	0	0	0	0	1	2	2	3	3	3	3	3	3	3	3	2	1	3	3
1	0	0	0	0	0	0	0	0	0	0	0	0	0	0	2	2	3	3	2	5	4	5	5	5	1	1	3	3
0	1	0	0	1	0	0	0	0	0	0	0	0	0	0	1	2	4	3	3	5	5	4	4	4	3	1	1	3
0	0	1	1	1	0	0	0	0	0	0	0	0	0	0	2	2	4	3	2	3	4	2	3	3	3	1	2	2
1	0	0	1	1	1	0	0	0	0	0	0	0	0	0	2	2	1	1	1	5	5	5	5	5	3	1	3	3
0	0	0	0	0	0	0	0	0	0	1	0	0	0	0	1	2	1	1	1	1	1	3	4	4	1	1	3	2
0	0	0	1	1	1	0	0	0	0	0	0	0	0	0	2	2	4	4	5	4	4	3	4	4	1	1	3	1
0	0	0	1	0	0	0	0	0	0	1	0	0	0	0	1	2	1	1	1	5	5	5	5	5	9	1	2	3
0	1	0	1	0	0	0	0	0	0	0	0	0	0	0	2	2	1	1	3	4	4	3	4	4	2	1	2	3
0	1	0	1	1	0	0	0	0	0	0	0	0	0	0	2	2	3	2	2	4	4	2	3	3	3	3	3	3
0	1	0	0	0	1	0	0	0	0	0	0	0	0	0	2	2	1	1	1	3	3	2	5	5	3	3	3	2
0	0	0	1	1	1	0	0	0	0	0	0	0	0	0	2	2	1	3	1	5	5	3	5	5	3	1	3	3
0	1	0	0	0	0	0	0	0	0	0	0	0	0	0	2	2	1	1	9	4	4	3	5	4	3	1	3	2
0	1	0	1	0	0	0	0	0	0	0	0	0	0	0	2	2	2	1	1	5	5	3	5	5	1	1	2	2
0	1	0	0	0	0	0	0	0	0	0	0	0	0	0	1	2	1	1	1	5	4	4	5	5	1	1	2	3
0	0	0	0	0	0	0	0	0	0	0	0	0	0	1	2	2	1	1	1	5	5	2	5	5	1	3	2	1
0	0	0	0	0	0	0	0	1	0	0	0	0	0	1	1	2	3	2	2	4	4	3	4	3	2	1	3	3
0	0	0	1	1	0	0	0	0	0	0	0	0	0	0	1	2	4	2	1	5	5	4	5	4	2	1	3	3
1	0	0	0	0	0	0	0	0	0	0	0	0	0	0	1	1	1	2	2	4	4	2	3	4	1	1	2	1
1	1	1	1	1	1	0	1	0	1	0	0	0	0	0	1	2	4	3	2	5	5	3	5	4	1	1	3	3
0	0	0	0	0	0	0	0	0	0	0	0	0	0	1	1	2	9	9	9	9	9	9	9	9	1	1	1	2
0	0	0	0	1	0	0	0	0	0	0	0	0	0	0	2	2	2	2	2	2	3	3	4	4	3	1	3	1
1	0	0	1	0	0	0	1	0	0	0	0	0	0	0	1	2	3	2	1	1	1	3	4	4	1	1	2	3
0	1	0	0	0	0	0	0	0	0	1	0	0	0	1	1	2	3	3	3	4	4	3	5	5	3	1	3	3
0	1	1	1	1	1	1	0	0	0	0	0	0	0	0	1	2	2	3	3	4	3	3	3	5	3	3	2	3
0	0	0	1	0	0	0	0	0	0	0	0	0	0	0	2	9	4	1	1	3	1	3	5	4	1	1	3	3
0	0	0	1	0	0	0	0	0	0	0	0	0	0	0	1	2	1	1	1	4	4	4	4	4	3	1	3	2
1	0	0	0	0	0	0	0	0	0	0	0	0	0	0	2	2	2	4	2	5	5	5	5	5	1	2	2	1
0	1	0	0	0	0	0	0	0	0	0	0	0	0	1	2	2	4	4	1	5	5	3	5	5	3	1	3	3
0	1	0	1	0	0	0	0	0	0	0	0	0	0	0	2	2	1	1	1	5	4	3	4	4	3	1	3	2
1	0	0	0	0	0	0	0	0	0	0	0	0	0	0	2	9	2	2	2	5	4	3	4	5	9	1	2	2
0	0	0	0	1	0	0	1	0	0	0	0	0	0	0	1	1	1	2	2	5	4	4	4	5	2	1	3	2
0	1	0	1	1	0	0	0	0	0	0	0	0	0	0	2	2	4	3	1	1	1	3	5	5	9	1	3	3
0	1	0	0	0	0	0	0	0	0	0	0	1	0	0	1	2	1	2	1	2	2	2	4	4	1	1	1	1
0	0	0	0	1	0	0	0	0	0	0	0	0	0	0	1	1	5	4	1	3	4	4	5	5	2	1	3	2
0	0	0	1	1	0	0	0	0	0	0	0	0	0	0	1	2	1	1	1	5	5	5	5	5	3	1	2	3
0	1	0	1	0	0	0	0	0	0	0	0	0	0	0	2	2	1	2	1	5	5	1	5	5	3	1	2	3
1	0	0	0	0	0	0	0	0	0	0	0	0	0	0	2	2	3	1	1	5	5	4	5	5	1	1	3	3
1	0	0	0	0	0	0	0	0	0	0	0	0	0	0	2	2	2	2	2	4	4	3	4	4	1	1	3	3
1	0	0	0	0	0	0	0	0	0	0	0	0	0	0	1	2	1	1	1	5	5	5	5	5	1	1	3	2
0	0	0	0	0	0	0	0	0	0	0	0	0	0	1	2	2	1	1	1	5	5	3	5	5	1	1	2	2
1	0	0	0	0	0	0	0	0	0	0	0	0	0	0	1	2	9	9	9	9	9	9	9	9	1	1	2	2
1	1	0	0	0	0	0	0	0	0	0	0	0	0	0	2	2	1	1	1	5	3	4	4	4	1	1	2	3
0	0	0	1	0	0	0	0	0	0	0	0	0	0	0	1	1	2	3	2	4	4	3	4	4	3	1	3	3
0	1	1	1	1	1	0	0	0	0	0	0	0	0	0	1	2	2	2	2	5	4	3	5	5	1	1	3	3
1	1	0	1	0	1	0	0	0	0	0	0	0	0	0	1	1	2	2	2	2	4	3	4	4	1	1	3	2
0	1	0	1	0	0	0	0	0	0	0	0	0	0	0	1	2	3	3	3	4	4	3	4	3	3	3	3	2
1	0	0	0	1	0	0	0	0	0	0	0	0	0	0	1	1	5	4	1	3	1	3	3	3	2	1	3	3
0	1	0	0	0	1	0	0	0	0	0	0	0	0	0	2	2	1	1	1	4	4	3	5	5	3	1	3	3
1	0	0	0	0	0	0	0	0	0	0	0	0	0	0	1	2	1	2	2	5	5	3	4	4	2	1	2	3
1	0	0	0	0	0	0	0	0	0	0	0	0	0	0	2	2	1	1	1	5	5	3	4	4	1	1	3	3
1	0	0	0	0	0	0	0	0	0	0	0	0	0	0	2	2	2	2	2	5	5	3	4	4	1	1	3	1
0	0	1	1	1	0	0	0	0	0	0	0	0	0	0	1	2	1	1	1	5	3	3	5	3	2	1	1	3
1	1	0	0	0	0	0	0	0	0	0	0	0	0	0	2	9	1	1	1	5	5	3	5	5	9	3	1	3
0	1	0	0	1	0	0	0	0	0	0	0	0	0	0	1	1	2	3	3	4	4	4	4	4	3	3	3	1
0	0	1	1	0	1	0	0	0	0	0	0	0	0	0	1	2	4	1	2	3	4	3	3	4	1	1	3	2
1	0	0	0	0	0	0	0	0	0	0	0	0	0	1	2	2	1	1	1	5	5	3	5	5	1	1	2	2
1	0	0	0	0	0	0	0	0	0	0	0	0	0	0	1	2	1	1	1	4	4	3	5	4	1	1	3	2
0	1	0	1	0	0	0	0	0	0	0	0	0	0	0	2	2	2	2	2	4	4	3	4	4	3	1	2	2
1	1	0	0	0	0	0	0	0	0	0	0	0	0	0	2	2	2	3	2	4	4	3	4	4	3	1	2	3
0	0	0	1	0	0	0	1	0	0	0	0	0	0	0	1	2	3	3	1	5	5	3	5	5	1	1	2	1
0	1	0	1	1	0	0	0	0	0	0	0	0	0	0	1	2	1	1	1	5	4	4	4	5	3	1	2	2
0	0	0	1	0	0	0	0	0	0	0	0	0	0	0	2	2	2	2	2	4	4	3	4	4	3	1	3	3
1	0	0	0	1	1	1	0	0	0	0	0	0	0	0	1	2	2	2	3	3	4	2	4	4	3	3	2	3
0	1	0	0	0	0	0	0	0	0	0	0	0	0	0	2	2	1	1	1	5	5	5	5	5	3	1	2	3
0	1	0	0	1	0	0	0	0	0	0	0	0	0	0	1	2	1	1	1	5	5	4	5	5	3	1	2	1
1	0	0	0	0	0	0	0	0	0	0	0	0	0	0	2	2	5	4	4	4	4	1	4	4	1	1	3	3
0	1	0	1	0	0	0	0	0	0	0	0	0	0	1	2	2	3	3	1	4	4	3	4	4	3	1	3	1
0	0	0	1	0	0	0	0	0	0	0	0	0	0	1	2	2	1	1	1	5	5	3	5	5	3	1	2	1
0	1	0	1	1	1	0	1	0	0	0	0	0	0	0	1	2	4	4	1	5	5	5	5	5	3	1	3	1
1	0	0	0	0	0	0	0	0	0	0	0	0	0	0	1	1	1	1	1	5	5	3	5	5	1	1	3	1
0	1	0	1	0	0	0	0	0	0	0	0	0	0	0	1	2	1	1	1	5	5	3	5	5	1	1	2	2
0	1	0	0	0	0	0	0	0	0	0	0	0	0	0	1	1	1	1	1	5	5	5	5	5	1	1	2	3
1	0	0	1	0	0	0	0	0	0	0	0	0	0	0	2	2	2	2	3	4	3	3	4	4	1	3	2	3
0	0	0	0	0	0	0	0	0	0	0	0	0	0	1	1	2	1	1	1	1	1	3	5	4	1	1	2	2
0	0	0	0	1	1	0	0	0	0	1	0	0	0	0	1	2	1	2	1	4	5	3	4	4	3	9	2	2
0	1	0	1	0	0	0	0	0	0	0	0	0	0	0	1	2	3	3	3	4	4	3	4	4	3	1	3	3
0	0	0	1	1	1	0	0	0	0	0	0	0	0	0	1	1	1	1	1	1	1	3	5	5	2	1	2	3
1	0	1	0	0	0	0	1	0	0	0	0	0	0	0	1	2	2	2	3	5	4	3	4	4	1	1	3	3
0	0	1	1	1	0	0	0	0	0	0	0	0	0	0	2	2	1	2	3	4	4	3	5	4	1	1	2	1
0	1	0	0	0	0	0	0	0	0	0	0	0	0	0	9	9	4	2	1	4	4	3	4	4	2	1	3	3
0	0	0	1	0	0	0	0	0	0	1	0	0	0	0	1	1	4	3	2	4	4	3	5	5	1	1	3	3
0	1	0	1	1	1	1	0	0	0	0	0	0	0	0	2	2	2	2	1	4	4	2	4	4	3	1	3	2
0	1	0	1	0	0	0	0	0	0	0	0	0	0	0	1	1	1	1	1	5	4	2	5	4	1	3	3	2
1	0	0	0	0	0	0	0	0	0	0	0	0	0	0	2	2	1	1	1	1	1	3	4	3	1	1	2	2
0	0	0	1	1	0	0	0	0	0	1	0	0	0	0	1	1	3	2	1	4	4	3	4	4	3	3	3	3
0	1	0	1	0	0	1	0	0	0	0	0	0	0	0	1	2	2	2	2	4	4	3	4	4	3	1	3	3
1	0	0	0	0	1	0	0	0	0	0	0	0	0	0	1	2	4	1	1	5	5	3	4	4	1	1	2	2
1	0	0	0	0	0	0	0	0	0	0	0	0	0	0	1	2	3	3	3	4	4	3	3	3	1	1	3	3
1	0	0	0	0	0	0	0	0	0	0	0	0	0	0	2	2	4	4	2	2	2	2	2	2	1	1	3	3
0	1	0	0	0	0	0	0	0	0	0	0	0	0	0	2	2	2	3	2	5	5	3	4	5	1	1	2	2
0	1	0	1	1	1	0	0	0	0	0	0	0	0	0	2	2	1	1	1	1	1	2	5	5	2	1	2	2
0	1	0	0	1	0	0	0	0	0	0	0	0	0	0	2	2	4	3	3	3	3	2	4	3	3	3	3	3
0	0	1	1	1	0	0	0	0	0	0	0	0	0	0	2	2	4	4	2	4	4	3	5	5	3	1	2	3
0	0	0	0	1	0	0	0	0	0	0	0	0	0	0	1	2	1	1	1	5	5	2	5	5	3	1	3	1
0	1	1	0	0	0	0	0	0	0	0	0	0	0	0	2	9	2	3	1	5	5	4	5	5	3	1	2	1
1	0	0	0	0	0	0	0	0	0	0	0	0	0	0	2	2	1	1	1	5	3	3	2	5	1	2	3	3
0	0	0	1	0	0	0	0	0	0	0	0	0	0	1	1	2	1	1	1	5	5	5	5	5	3	1	3	1
0	1	0	0	0	1	0	0	0	0	0	0	0	0	0	1	2	1	1	1	5	5	4	5	4	3	1	2	2
0	0	0	0	0	0	0	0	0	0	0	0	0	0	1	2	2	1	1	1	5	5	5	5	5	3	1	2	3
1	0	0	0	0	0	0	0	0	0	0	0	0	0	0	2	2	4	3	1	4	4	3	4	4	1	1	3	3
0	1	0	1	0	0	0	0	0	0	0	0	0	0	0	9	9	9	9	9	9	9	9	9	9	9	9	3	3
0	1	0	1	1	0	0	0	0	0	0	0	0	0	1	2	2	1	3	2	4	4	3	4	4	3	1	2	2
0	0	0	1	0	0	0	0	0	0	0	0	0	0	0	1	2	4	4	4	3	3	2	3	3	1	3	2	2
1	0	0	0	0	0	0	0	0	0	0	0	0	0	0	1	2	1	1	1	5	5	3	5	5	1	1	3	2
0	0	0	1	1	0	0	0	0	0	0	0	0	0	0	1	2	1	1	1	5	5	3	5	4	3	1	2	3
0	1	0	0	1	0	0	0	0	0	0	0	0	0	0	1	2	1	1	1	5	5	3	5	5	2	1	2	3
1	0	0	0	0	0	0	0	0	0	0	0	0	0	0	2	2	1	1	1	5	5	3	5	4	1	1	2	2
0	0	0	0	1	1	0	0	0	0	0	0	0	0	0	1	2	1	1	1	1	2	3	4	4	3	1	2	3
0	1	0	1	0	1	0	0	0	0	0	0	0	0	0	2	2	2	2	2	4	4	3	4	4	3	1	3	3
0	0	0	1	0	0	0	0	0	0	1	0	0	0	0	1	2	2	2	2	4	4	3	4	4	3	1	2	3
1	0	0	0	0	1	0	0	0	0	0	0	0	0	0	2	2	1	1	1	5	5	4	5	5	3	1	2	2
0	1	0	1	0	0	0	0	0	0	0	0	0	0	0	2	2	4	4	3	3	3	3	4	3	1	1	3	1
0	0	0	1	0	0	0	0	0	0	0	0	0	0	0	1	2	4	3	2	5	5	3	4	4	3	1	3	3
0	1	0	0	1	0	0	0	0	0	0	0	0	0	0	1	1	2	2	2	2	2	2	2	2	3	1	3	3
0	0	0	0	0	0	0	0	0	0	0	0	0	0	1	2	2	4	1	1	4	4	3	5	5	1	1	3	3
0	0	0	1	0	0	0	0	0	0	0	0	0	0	0	9	9	9	9	9	9	9	9	9	9	1	2	2	1
0	0	0	0	0	0	0	0	0	0	1	0	0	0	0	1	1	1	1	1	5	5	5	5	5	3	1	1	2
0	0	0	0	0	0	0	0	0	0	0	0	0	0	1	2	2	2	2	2	5	5	3	5	5	1	1	2	3
0	1	0	1	0	0	0	0	0	0	0	0	0	0	0	2	2	4	3	3	4	4	4	5	5	3	1	3	2
0	1	0	0	0	1	0	0	0	0	0	0	0	0	0	2	2	2	2	1	1	1	3	4	4	3	1	3	3
1	0	0	0	0	1	0	0	0	0	0	0	0	0	0	1	2	1	1	1	5	5	3	5	5	1	1	3	2
0	0	0	0	1	1	0	0	0	0	0	0	0	0	0	2	2	1	1	1	4	3	3	3	5	1	1	3	2
0	0	0	0	1	0	0	0	0	0	1	0	0	0	1	1	2	1	1	1	4	4	3	5	5	3	1	2	3
0	1	0	1	1	0	0	0	0	0	0	0	0	0	0	2	2	2	2	2	4	4	3	4	4	3	1	2	3
0	0	0	0	0	0	0	0	1	0	1	0	0	0	0	2	2	3	4	2	3	4	2	4	3	9	3	2	3
1	0	0	0	0	0	0	0	0	0	0	0	0	0	0	2	2	4	3	2	4	4	3	4	4	1	1	2	3
0	0	0	1	0	0	0	0	0	0	0	0	0	0	0	1	1	1	1	1	5	5	5	5	5	3	1	3	3
0	1	0	0	0	0	0	0	0	0	0	0	0	0	0	2	2	2	2	2	5	5	3	5	5	3	1	2	2
0	1	0	1	1	0	0	0	0	0	0	0	0	0	0	2	2	1	1	1	5	5	2	5	5	3	1	3	3
0	1	0	1	0	0	0	0	0	0	0	0	0	0	0	1	2	2	2	2	4	4	3	4	4	3	1	3	3
0	1	0	1	0	0	0	0	1	0	0	0	0	0	0	1	2	1	1	1	4	3	3	4	4	2	1	2	3
1	0	0	0	0	0	0	0	0	0	0	0	0	0	0	2	2	1	2	1	1	1	3	1	1	1	1	3	3
0	0	0	1	1	1	0	0	0	0	0	0	0	0	0	1	2	3	4	2	4	4	4	5	5	2	1	3	3
1	0	0	0	0	0	0	0	0	0	0	0	0	0	0	1	1	1	1	1	1	1	3	1	1	1	1	2	2
0	0	0	1	0	0	0	0	0	0	0	0	0	0	1	2	2	4	3	1	5	5	5	5	5	1	1	3	1
0	0	0	0	0	0	0	0	0	0	1	0	0	0	0	2	2	3	3	3	3	3	2	3	3	1	1	2	2
0	0	0	0	1	1	0	0	0	0	0	0	0	0	0	1	2	5	5	2	4	4	3	4	3	3	1	2	3
0	0	0	1	1	0	0	0	0	0	0	0	0	0	0	1	1	5	5	3	4	5	1	5	2	3	1	3	3
0	1	0	1	1	0	0	0	0	0	0	0	0	0	0	2	2	1	2	1	5	5	3	5	4	3	1	3	2
0	0	1	1	1	0	0	1	0	0	0	0	0	0	0	2	2	2	2	1	1	1	3	4	5	3	1	2	3
0	0	0	0	0	0	0	0	0	0	0	0	0	0	1	2	2	1	1	1	4	4	3	4	4	1	1	2	1
0	1	0	1	0	0	0	0	0	0	0	0	0	0	0	9	9	1	1	1	5	5	2	5	5	3	1	3	2
1	0	0	0	0	0	0	0	0	0	0	0	0	0	0	2	9	2	2	2	4	4	3	4	4	1	9	2	1
0	1	0	0	0	0	0	0	0	0	0	0	0	0	1	1	2	1	1	1	5	5	2	4	4	1	1	2	1
1	0	0	0	0	0	0	0	0	0	0	0	0	0	0	1	2	5	4	5	3	3	2	3	3	1	3	2	2
0	0	0	0	0	0	0	1	0	0	0	0	0	0	0	1	1	9	9	9	9	9	9	9	9	1	1	1	3
0	1	0	1	0	0	0	0	0	0	0	0	0	0	0	1	2	1	1	1	5	5	3	5	5	1	1	2	3
0	1	0	1	1	0	0	0	0	0	0	0	0	0	0	2	2	9	9	9	9	9	9	9	9	1	1	3	1
1	0	0	1	1	1	1	0	0	0	0	0	0	0	0	1	2	4	4	5	3	4	2	3	2	3	1	1	3
1	1	0	0	1	0	0	0	0	0	0	0	0	0	1	2	2	1	1	1	5	5	3	5	5	1	1	2	2
0	1	0	1	1	1	0	0	0	0	0	0	0	0	0	1	2	2	2	2	5	5	5	5	5	3	1	3	2
0	1	0	1	0	0	0	1	0	0	0	0	0	0	0	1	1	1	1	1	4	4	3	3	4	3	1	3	3
0	1	0	0	1	1	0	0	0	0	0	0	0	0	0	2	2	1	1	1	5	5	3	5	5	2	1	2	3
1	1	0	0	0	0	0	0	0	0	0	0	0	0	0	2	2	1	1	1	1	1	3	1	1	1	1	2	3
0	1	0	0	1	0	0	0	0	0	0	0	0	0	0	1	2	1	1	1	1	1	2	1	1	3	1	2	3
0	0	0	0	0	0	0	0	0	0	0	0	0	0	1	2	2	2	2	2	4	4	3	4	4	3	1	2	3
1	0	0	0	0	0	1	0	0	0	0	0	0	0	1	2	2	1	1	1	4	5	4	4	4	3	1	3	2
0	1	0	1	1	1	0	0	0	0	0	0	0	0	0	9	9	9	9	9	9	9	9	9	9	9	9	2	2
1	0	0	0	0	0	0	0	0	0	0	0	0	0	0	2	2	1	1	1	4	4	2	5	5	1	1	3	2
0	1	1	1	0	0	0	0	0	0	0	0	0	0	0	1	2	2	3	3	4	4	4	4	4	3	9	3	3
1	0	0	0	0	0	0	0	0	0	0	0	0	0	0	2	2	3	1	1	1	1	4	5	5	1	1	3	1
0	1	0	1	1	0	0	0	0	0	0	0	0	0	0	1	2	3	2	1	4	4	3	4	4	3	1	1	2
1	0	0	0	0	1	0	0	0	0	0	0	0	0	0	2	2	1	1	1	5	5	4	5	5	1	1	2	3
0	1	0	1	0	0	0	0	0	0	0	0	0	0	0	2	2	1	1	1	5	5	3	4	5	1	1	1	2
1	0	0	0	0	0	0	0	0	0	0	0	0	0	0	1	2	2	2	2	4	4	3	4	4	1	3	3	3
0	1	0	0	1	0	1	0	0	0	0	0	0	0	0	2	2	1	1	1	5	5	3	5	5	3	1	3	3
9	9	9	9	9	9	9	9	9	9	9	9	9	9	9	1	2	1	2	1	5	5	3	4	5	1	1	2	1
0	1	0	1	0	0	0	0	0	0	0	0	0	0	0	1	2	1	1	1	5	5	3	5	5	1	1	2	1
1	1	0	1	1	1	0	0	0	0	0	0	0	0	0	2	2	4	4	2	4	4	3	5	5	1	1	1	3
0	0	0	0	0	0	0	0	0	0	0	0	0	0	1	2	2	4	3	2	5	4	4	4	4	3	1	2	1
0	1	1	1	1	0	0	0	0	0	0	0	0	0	0	2	2	1	1	1	5	5	4	5	5	1	1	1	1
0	1	0	0	0	1	0	0	0	0	0	0	0	0	0	2	2	1	1	1	5	5	3	5	4	3	1	3	1
0	1	0	0	1	0	0	0	0	0	0	0	0	0	0	2	2	3	3	1	5	5	5	5	5	1	1	2	2
1	1	1	1	0	0	0	0	0	0	0	0	0	0	0	2	2	2	3	3	4	4	3	4	4	1	1	2	1
0	1	0	0	0	0	0	0	0	0	0	0	0	0	1	1	1	5	3	2	4	4	3	4	4	1	1	2	2
0	1	1	1	0	0	0	0	0	0	0	0	0	0	0	2	2	2	2	1	5	5	3	5	5	2	1	3	3
0	0	0	1	0	0	0	0	0	0	0	0	0	0	0	1	2	3	4	4	4	4	1	3	3	1	1	2	2
0	1	0	0	0	0	0	1	0	0	0	0	0	0	0	2	2	4	4	1	5	5	3	5	5	1	1	3	2
0	1	1	1	0	1	0	0	0	0	0	0	0	0	1	1	2	3	2	2	5	5	4	4	5	1	1	2	2
1	0	0	0	0	0	0	0	0	0	0	0	0	0	0	1	2	2	2	2	4	4	3	4	4	1	1	3	2
0	0	0	1	1	1	0	0	0	0	0	0	0	0	0	1	2	4	2	3	4	3	3	4	4	3	1	2	2
0	1	0	1	0	0	0	0	0	0	0	0	0	0	0	1	2	1	2	3	5	5	3	4	4	3	1	1	1
0	1	0	1	0	0	0	0	0	0	0	0	0	0	1	1	1	1	1	1	5	5	3	5	5	1	1	3	1
1	0	0	0	1	1	0	0	0	0	0	0	0	0	0	1	2	9	9	9	9	9	9	9	9	2	1	2	3
1	0	0	0	0	0	0	0	0	0	0	0	0	0	0	1	1	9	9	9	9	9	9	9	9	1	1	2	3
1	0	0	0	0	0	0	0	0	0	0	0	0	0	0	1	1	1	1	1	5	5	3	5	5	3	1	3	3
0	1	0	1	0	0	0	0	0	0	0	0	0	0	0	2	2	1	1	1	5	5	3	5	5	1	1	2	2
0	0	0	0	1	0	0	0	0	0	0	0	0	0	0	1	2	1	1	1	5	5	5	5	5	2	1	2	3
0	1	0	0	0	0	0	0	0	0	0	0	0	0	0	1	2	2	3	2	5	5	3	4	4	3	1	2	3
0	1	0	1	0	1	0	0	0	0	0	0	0	0	0	1	2	1	1	1	5	5	3	5	5	3	1	2	2
0	0	0	1	0	1	0	0	0	0	0	0	0	0	0	2	2	4	4	4	4	4	3	4	4	1	1	2	3
0	1	0	0	0	0	0	0	0	0	0	0	0	0	0	1	1	1	1	1	5	5	3	5	4	1	1	2	1
1	0	0	0	0	0	0	0	0	0	0	0	0	0	0	2	9	1	1	1	5	5	3	4	5	1	1	2	3
0	0	0	0	1	0	0	0	0	0	0	0	0	0	0	1	2	1	1	1	5	5	4	5	5	2	1	1	3
0	1	0	1	0	0	0	0	0	0	1	0	0	0	0	1	2	2	2	1	5	5	3	4	4	1	1	3	3
0	0	0	1	0	0	0	0	0	0	0	0	0	0	0	1	9	5	5	3	9	3	3	3	3	1	9	1	3
0	0	0	1	1	0	0	0	0	0	0	0	0	0	0	2	2	1	2	2	4	4	3	4	4	1	1	2	3
0	1	0	0	1	0	0	0	0	0	0	0	0	0	0	1	2	2	2	1	4	5	3	4	4	2	1	2	2
0	1	0	1	0	0	0	0	0	0	0	0	0	0	0	1	9	2	2	3	4	4	1	4	3	3	1	2	3
0	0	0	0	0	0	0	0	0	0	0	0	0	0	1	1	2	1	1	1	5	5	3	5	5	1	1	2	3
0	1	0	1	0	1	0	0	0	0	0	0	0	0	1	2	2	2	3	2	4	4	3	4	4	1	3	2	1
1	0	0	0	0	0	0	0	0	0	0	0	0	0	0	2	2	1	1	1	5	5	3	5	5	1	1	2	3
0	0	0	1	0	0	0	0	0	0	0	0	0	0	0	1	2	1	1	1	5	5	3	4	4	3	1	2	3
9	9	9	9	9	9	9	9	9	9	9	9	9	9	9	2	2	1	1	1	5	5	3	5	5	3	1	2	2
1	0	0	0	0	0	0	0	0	0	0	0	0	0	0	2	2	3	3	2	3	4	3	4	4	1	1	2	3
0	0	0	0	0	0	0	0	0	0	1	0	0	0	0	2	2	2	2	2	4	4	3	5	3	1	1	2	1
0	1	0	0	1	0	0	0	0	0	0	0	0	0	0	2	2	1	1	1	1	1	3	5	5	3	1	3	3
0	0	0	1	0	0	0	0	0	0	0	0	0	0	0	1	2	4	3	1	4	4	3	5	4	3	3	3	3
0	1	0	0	0	0	0	0	0	0	0	0	0	0	0	1	2	1	1	1	5	5	3	5	4	3	1	1	1
0	0	0	1	1	0	0	0	0	0	0	0	0	0	0	2	2	2	3	1	5	5	3	4	4	1	1	2	3
0	0	0	1	0	0	0	0	0	0	0	0	0	0	0	2	2	2	3	1	4	4	3	5	5	3	1	3	3
0	1	0	1	0	0	0	0	0	0	0	0	0	0	0	1	1	1	1	2	4	3	3	5	5	3	3	2	2
0	1	0	0	0	0	0	0	0	0	0	0	0	0	0	1	9	1	3	3	5	4	3	3	3	1	1	3	2
1	0	0	0	0	0	0	0	0	0	0	0	0	0	0	1	1	4	3	2	1	1	3	1	1	1	1	1	3
0	1	0	0	0	1	0	0	0	0	0	0	0	0	0	2	2	4	4	3	3	4	3	2	3	1	1	1	1
0	1	0	0	0	0	0	0	0	0	0	0	0	0	0	1	1	9	9	9	9	9	9	9	9	9	1	1	1
0	1	0	0	0	0	0	0	0	0	0	0	0	0	0	1	2	4	3	2	3	3	3	3	3	3	3	1	3
0	0	0	0	0	0	0	0	0	0	0	0	0	0	1	2	2	3	2	2	5	5	3	4	4	1	1	2	2
1	0	0	0	0	0	0	0	0	0	0	0	0	0	0	2	2	2	3	2	3	4	2	4	4	1	3	1	2
0	0	0	1	0	0	0	0	0	0	0	0	0	0	0	2	2	1	1	1	5	5	5	5	5	1	1	1	2
1	0	0	0	0	0	0	0	0	0	0	0	0	0	0	1	2	1	1	1	5	5	3	5	5	1	1	2	1
1	0	0	0	0	0	0	0	0	0	0	0	0	0	0	1	2	1	1	1	5	5	4	4	4	1	1	2	2
0	1	0	1	0	0	0	0	0	0	0	0	0	0	0	2	2	1	1	1	4	4	3	4	4	3	1	2	2
0	1	0	1	0	0	0	0	0	0	0	0	0	0	1	1	2	1	1	1	1	1	3	4	4	3	1	2	3
0	1	0	0	0	0	0	0	0	0	0	0	0	0	0	2	2	3	3	3	3	4	2	3	3	1	1	2	2
0	0	0	0	1	0	0	0	0	0	1	0	0	0	0	1	2	3	3	3	3	3	3	4	4	3	1	2	2
0	1	0	1	0	1	0	1	0	0	0	0	0	0	0	1	2	1	1	1	5	5	3	5	5	3	1	2	2
0	0	0	0	0	0	0	0	0	0	0	0	1	0	0	1	1	3	3	4	3	3	2	3	3	3	3	2	3
0	0	0	0	0	1	0	0	0	0	0	0	0	0	1	2	2	3	3	3	4	4	3	4	4	1	1	2	1
1	0	0	0	0	1	0	0	0	0	0	0	0	0	0	2	2	1	1	1	5	5	2	5	3	1	1	2	2
0	1	0	1	0	0	0	0	0	0	0	0	0	0	0	1	2	9	9	9	9	9	9	9	9	3	3	2	3
1	0	0	0	0	0	0	0	0	0	0	0	0	0	0	2	2	1	1	1	5	5	3	5	5	1	1	2	2
0	0	0	1	1	0	1	0	0	0	0	0	0	0	0	1	2	1	1	1	5	5	4	4	5	3	1	2	2
0	1	0	0	1	1	0	0	0	0	0	0	0	0	0	1	2	3	3	3	4	5	4	5	5	3	1	3	3
1	1	0	1	0	0	0	0	0	0	0	0	0	0	0	2	2	1	1	1	1	1	1	1	1	1	1	3	3
1	0	0	0	0	0	0	0	0	0	0	0	0	0	0	2	2	2	2	2	5	5	4	5	5	1	1	2	1
0	0	0	0	0	1	0	0	0	0	0	0	0	0	0	2	2	4	3	3	3	2	2	4	4	1	1	1	2
0	1	0	1	0	0	0	0	0	0	0	0	0	0	0	2	2	2	4	4	4	4	3	5	5	3	1	2	3
0	1	0	1	1	0	0	1	0	0	0	0	0	0	0	2	2	4	4	2	4	4	3	3	3	3	1	2	2
0	1	0	1	0	0	1	0	1	0	0	0	0	0	0	1	1	3	5	5	5	5	5	5	5	1	3	3	3
0	1	0	0	0	0	0	0	0	0	0	0	0	0	1	2	2	4	2	1	4	4	5	5	5	1	1	2	1
1	0	0	0	0	0	0	0	0	0	0	0	0	0	0	1	2	1	1	1	4	4	3	4	4	3	1	2	2
1	0	0	0	0	0	0	0	0	0	0	0	0	0	0	1	2	9	9	9	9	9	9	9	9	1	1	2	3
1	0	0	0	1	0	0	0	0	0	1	0	0	0	0	2	1	1	1	1	1	1	1	1	1	2	1	2	3
0	1	1	0	0	0	0	1	0	0	0	0	0	0	1	1	2	4	2	1	5	5	4	5	4	1	1	3	3
0	0	1	0	0	1	0	1	0	0	0	0	0	0	0	2	2	3	3	1	4	4	3	3	4	2	1	1	2
0	0	1	0	0	0	0	0	0	0	0	0	0	0	0	1	2	1	1	1	5	5	5	5	5	9	1	1	2
0	1	0	0	0	0	0	0	0	0	0	0	0	0	0	1	2	1	1	1	5	5	3	5	5	1	1	2	2
0	1	0	0	0	0	0	0	0	0	0	0	0	0	0	1	2	3	3	3	5	5	5	5	5	1	9	2	3
1	0	0	0	0	0	0	0	0	0	0	0	0	0	0	2	2	1	1	1	5	5	3	5	5	1	1	2	1
0	1	0	0	0	0	0	0	0	0	0	0	0	0	0	1	1	4	3	2	4	4	3	4	4	3	1	3	3
0	0	0	0	0	0	0	0	0	0	0	0	1	0	0	2	2	1	2	2	4	4	3	4	4	1	1	1	2
0	1	0	0	0	0	0	0	0	0	0	0	0	0	0	2	2	1	1	1	5	5	3	4	5	1	1	2	2
1	0	0	0	0	0	0	0	0	0	0	0	0	0	0	2	2	5	4	2	5	4	2	5	5	1	1	2	2
1	1	0	0	1	0	0	0	0	0	0	0	0	0	0	2	2	3	2	2	4	4	3	4	4	3	1	2	2
0	1	0	0	0	0	0	0	0	0	0	0	0	0	0	1	1	1	1	1	5	5	4	5	5	3	1	2	1
1	1	0	0	0	1	0	0	0	0	0	0	0	0	0	2	2	4	4	1	5	5	3	4	4	9	1	2	2
0	0	0	0	0	1	0	0	0	0	0	0	0	0	1	2	2	2	4	2	3	3	3	3	4	1	3	2	2
0	1	0	1	0	0	0	0	0	0	0	0	0	0	0	1	2	1	1	1	5	5	3	5	5	2	1	2	3
1	0	0	0	0	0	0	0	0	0	0	0	0	0	0	2	2	1	3	3	2	3	1	3	4	1	3	2	2
0	1	1	1	1	1	0	0	0	0	0	0	0	0	1	2	2	1	1	1	1	1	3	4	4	3	1	2	1
0	0	0	0	0	0	0	0	0	0	0	0	1	0	0	2	2	1	1	1	5	5	3	4	4	3	1	2	2
0	1	0	1	0	0	0	0	0	0	0	0	1	0	1	1	2	1	1	1	5	5	3	5	5	1	1	3	2
1	0	0	0	0	0	0	0	0	0	0	0	0	0	0	1	2	2	1	1	5	5	3	5	5	1	1	2	3
0	0	0	0	0	0	0	0	0	0	0	0	0	0	1	1	1	1	4	1	5	5	3	5	5	3	3	2	3
0	0	0	1	0	0	0	0	0	0	1	0	0	0	0	2	2	1	1	1	5	5	3	5	4	3	1	2	3
0	1	0	0	0	0	0	0	0	0	0	0	0	0	0	2	2	2	1	1	5	3	3	5	3	1	3	2	2
0	1	0	0	0	0	0	0	0	0	0	0	0	0	0	2	2	3	1	1	4	4	4	4	4	1	1	2	2
0	0	0	0	1	1	0	0	0	0	0	0	0	0	0	2	2	1	1	1	5	5	3	5	5	3	1	2	3
0	0	0	1	1	0	0	0	0	0	0	0	0	0	0	1	2	1	1	1	4	4	3	4	5	2	1	2	3
0	0	0	1	0	0	0	0	0	0	0	0	0	0	0	2	2	4	2	1	4	5	4	4	4	3	1	3	3
0	0	0	0	1	0	0	0	0	0	0	0	0	0	0	1	2	2	2	2	4	4	3	4	4	3	1	2	2
0	0	0	1	1	0	0	0	0	0	0	0	0	0	0	2	2	1	1	1	5	5	4	5	4	3	1	2	2
0	1	0	1	0	0	0	0	0	0	0	0	0	0	0	1	2	1	1	1	5	5	3	5	5	1	1	2	3
0	1	0	1	1	0	0	0	0	0	0	0	0	0	0	1	2	2	2	2	4	4	3	5	4	3	1	2	3
0	1	1	1	0	0	0	0	0	0	0	0	0	0	0	1	2	1	1	1	1	1	3	1	1	1	1	2	2
1	1	0	0	0	0	0	0	0	0	0	0	0	0	0	1	1	3	5	3	3	3	2	4	4	3	3	2	3
0	1	1	1	0	0	0	0	0	0	0	0	0	0	0	2	2	4	3	3	4	4	3	4	4	1	1	1	1
1	1	0	0	0	0	0	0	0	0	0	0	0	0	1	2	2	1	1	1	5	5	4	5	4	1	1	2	3
0	0	0	0	0	0	0	0	0	0	0	0	0	0	1	2	2	2	2	2	4	4	3	4	4	1	1	2	2
1	1	0	0	1	0	0	0	0	0	0	0	0	0	0	1	2	2	1	1	5	5	4	5	4	3	1	1	3
0	1	0	1	0	0	0	0	0	0	0	0	0	0	0	1	2	2	2	1	2	4	3	5	5	2	1	2	3
0	1	0	0	0	0	0	0	0	0	0	0	0	0	0	1	2	1	1	1	5	5	3	5	5	3	1	1	3
9	9	9	9	9	9	9	9	9	9	9	9	9	9	9	2	2	1	1	2	5	5	3	5	3	3	1	1	2
0	1	0	0	0	0	0	0	0	0	0	0	0	0	0	2	2	1	1	1	4	4	3	4	4	1	1	1	2
1	1	1	1	0	1	0	0	0	0	0	0	0	0	0	1	2	1	2	1	5	5	5	5	5	1	1	2	3
0	1	0	1	0	0	0	0	0	0	0	0	0	0	0	2	2	1	1	1	1	1	1	1	1	3	1	3	2
0	1	0	1	0	0	0	0	0	0	0	0	0	0	0	1	1	1	1	1	5	5	3	5	5	1	1	2	2
0	1	0	1	0	0	0	0	0	0	0	0	0	0	0	2	2	2	2	1	5	4	3	5	4	3	1	2	1
1	0	0	0	0	0	0	0	0	0	0	0	1	0	0	2	2	3	3	3	4	4	4	4	4	3	1	1	3
1	0	0	0	0	0	0	0	0	0	0	0	0	0	0	2	2	1	1	1	5	5	5	5	5	1	1	1	2
1	1	0	1	0	0	0	0	0	0	1	0	0	0	0	1	2	1	2	2	4	4	4	4	4	3	1	1	3
0	0	0	0	0	0	0	0	0	0	0	0	0	0	1	2	2	1	2	3	5	5	4	5	5	1	1	1	2
1	0	0	0	0	0	0	0	0	0	0	0	0	0	0	1	2	1	1	1	5	5	3	5	4	1	1	2	2
0	0	0	0	0	0	0	0	0	0	1	0	0	0	0	1	2	5	5	2	3	3	2	3	3	3	1	2	3
0	0	0	0	0	0	0	0	0	0	1	0	0	0	0	1	2	2	2	2	4	4	4	5	5	1	1	1	3
0	0	0	0	0	0	0	0	0	0	0	0	0	0	1	2	2	1	1	1	1	1	3	2	1	1	1	1	1
1	1	0	0	0	0	0	0	0	0	0	0	0	0	0	1	1	1	1	1	5	5	3	5	5	3	1	1	3
0	1	0	1	1	0	0	0	0	0	0	0	0	0	0	2	2	2	9	1	4	4	3	4	4	3	1	2	3
0	0	0	0	0	0	0	1	0	0	0	0	0	0	0	2	2	1	1	1	5	3	1	5	5	3	3	2	3
0	1	0	1	1	0	0	0	0	0	0	0	0	0	0	1	2	1	3	2	4	3	2	5	4	3	1	2	3
1	0	0	1	0	0	0	0	0	0	0	0	0	0	0	2	2	2	3	1	4	4	3	5	4	3	1	2	3
0	1	0	1	0	0	0	0	0	0	0	0	0	0	0	1	2	1	1	1	5	5	3	5	5	3	1	2	3
1	0	0	0	0	0	0	0	0	0	0	0	0	0	0	2	2	4	4	2	4	4	3	5	5	1	1	3	2
0	1	0	1	1	0	0	0	0	0	0	0	0	0	0	2	2	2	2	2	4	4	3	4	4	3	3	2	2
0	1	0	1	1	0	0	0	0	0	0	0	0	0	0	2	2	3	3	3	4	4	3	4	4	3	1	2	3
0	1	0	0	0	1	1	0	0	0	0	0	1	0	0	2	2	1	1	1	5	5	3	5	5	9	1	2	2
0	0	0	0	0	0	0	0	0	0	0	0	0	0	1	2	2	1	1	1	5	5	5	5	5	3	1	2	3
1	0	0	0	0	0	0	0	0	0	0	0	1	0	0	2	2	4	2	1	4	4	3	4	4	3	1	2	3
0	1	0	0	0	0	0	0	0	0	0	0	0	0	0	2	2	2	2	2	4	4	3	3	4	3	1	1	2
0	0	0	1	1	1	0	0	0	0	0	0	0	0	0	1	2	1	1	1	5	5	3	4	3	3	1	2	2
0	1	0	1	0	0	0	0	0	0	0	0	0	0	0	2	2	1	1	1	5	5	3	5	5	1	2	2	1
0	1	0	0	0	0	0	0	0	0	0	0	0	0	0	2	2	1	1	1	5	5	2	5	5	1	1	2	3
1	1	0	1	0	0	0	0	0	0	0	0	0	0	0	2	2	4	1	1	5	5	2	5	3	1	1	2	2
0	0	0	1	0	0	0	0	0	0	0	0	0	0	0	1	2	4	3	3	4	4	3	4	4	1	1	2	2
1	0	0	0	0	0	0	0	0	0	0	0	0	0	0	1	2	1	1	1	5	5	3	5	5	3	1	2	2
1	1	0	0	1	1	0	0	0	0	0	0	0	0	1	2	2	1	1	1	5	5	3	5	5	3	1	2	1
1	0	0	1	0	0	0	0	0	0	0	0	0	0	0	2	2	1	1	1	5	5	3	3	4	1	1	2	2
0	0	0	0	0	0	0	0	0	0	0	0	1	0	0	1	2	9	9	9	9	9	9	9	9	1	1	1	1
0	0	0	0	0	0	0	0	0	0	0	0	0	0	1	2	2	1	1	1	5	4	3	4	4	9	1	1	2
0	1	0	0	1	1	0	0	0	0	0	0	1	0	1	1	2	1	1	1	5	5	5	5	5	3	1	1	1
0	1	0	1	0	0	0	0	0	0	0	0	0	0	0	2	2	9	9	9	9	9	9	9	9	3	1	2	2
0	1	0	1	0	0	0	0	0	0	0	0	0	0	0	1	2	3	3	2	4	4	3	4	4	3	3	2	3
0	0	0	1	0	0	0	0	0	0	0	0	0	0	1	1	2	1	1	1	5	5	3	5	5	1	1	1	2
0	0	0	1	1	0	0	0	0	0	0	0	0	0	0	1	2	4	3	2	3	2	4	4	3	3	1	1	3
0	1	0	1	0	0	0	0	0	0	0	0	0	0	0	1	2	1	1	1	5	5	5	5	5	1	1	2	1
0	1	0	0	0	0	0	0	0	0	0	0	0	0	0	1	2	3	2	2	4	5	3	5	5	3	1	2	1
0	0	0	0	0	1	0	0	0	0	0	0	0	0	0	2	2	4	5	4	4	5	1	5	3	3	1	2	1
0	1	0	0	0	0	0	0	0	0	1	0	0	0	0	2	2	5	5	4	1	4	3	5	5	1	2	3	1
1	0	0	1	0	0	0	0	0	0	0	0	0	0	0	2	2	1	1	1	5	5	3	5	5	3	1	2	3
0	1	0	0	0	0	0	0	0	0	0	0	0	0	0	1	1	1	1	1	5	5	3	3	4	9	1	2	3
0	1	0	0	0	1	0	0	0	0	0	0	0	0	0	1	2	1	1	1	1	1	3	1	1	1	1	1	3
1	0	0	0	0	0	0	0	0	0	0	0	0	0	0	1	2	4	2	2	4	4	3	4	4	1	1	3	3
0	0	1	0	0	0	0	0	0	0	0	0	0	0	1	1	2	2	2	1	3	3	2	5	3	3	3	3	1
0	0	0	1	1	1	0	0	0	0	0	0	0	0	0	2	2	3	2	1	1	1	2	2	1	1	1	3	1
0	0	0	1	0	0	0	0	0	0	0	0	0	0	0	1	2	3	1	1	1	1	1	1	1	3	1	1	3
0	0	0	1	0	0	0	0	0	0	0	0	0	0	0	1	2	1	1	1	4	4	3	4	4	1	1	2	3
0	0	0	0	0	1	0	0	0	0	0	0	0	0	0	2	2	2	2	2	4	4	2	4	4	3	1	3	1
1	1	1	1	0	0	0	0	0	0	0	0	0	0	0	1	1	1	2	2	2	3	3	3	3	3	1	3	3
0	1	0	1	0	0	0	0	0	0	0	0	1	0	0	1	2	1	1	1	5	5	3	5	5	1	1	2	1
0	1	0	1	1	0	0	0	0	0	0	0	0	0	0	2	2	2	2	2	4	4	4	4	4	1	1	2	3
0	1	0	1	0	0	0	0	0	0	0	0	0	0	0	2	2	1	1	1	5	5	5	5	5	3	1	2	2
0	0	0	1	1	1	0	0	0	0	0	0	0	0	0	1	2	1	1	1	5	5	4	5	5	1	1	2	1
0	1	0	0	0	0	0	0	0	0	0	0	0	0	0	1	2	1	1	1	5	5	3	5	5	3	1	2	2
1	0	0	0	0	0	0	0	0	0	0	0	1	0	0	2	2	2	3	1	4	4	3	4	4	3	1	1	3
0	0	0	0	1	1	0	0	0	0	0	0	0	0	0	1	2	4	3	3	4	4	3	4	4	3	1	2	2
0	0	0	0	0	0	0	0	0	0	0	0	1	0	1	1	2	4	3	1	2	1	3	5	5	3	1	1	2
1	0	0	0	0	0	0	0	0	0	0	0	0	0	0	2	2	1	1	2	5	5	3	5	5	1	1	2	3
1	1	0	1	0	0	0	0	0	0	0	0	0	0	0	1	2	3	3	3	5	3	5	5	5	1	1	3	1
0	0	0	0	0	0	0	1	0	0	0	0	0	0	0	1	2	4	3	2	4	3	3	4	3	1	1	2	3
0	1	0	1	1	0	0	0	0	0	0	0	0	0	0	1	2	2	3	3	4	4	3	4	4	3	3	2	1
0	0	0	1	1	0	0	0	0	0	0	0	0	0	0	2	2	2	2	2	4	4	4	4	4	3	1	3	3
0	1	0	1	0	0	0	0	0	0	0	0	0	0	0	2	2	1	1	1	4	4	3	4	4	3	1	2	2
0	0	0	1	0	1	0	1	0	0	0	0	0	0	0	1	1	1	2	1	5	5	3	5	3	1	1	1	1
0	0	0	1	0	0	0	0	0	0	0	0	0	0	0	2	2	1	3	1	5	5	4	5	5	1	1	1	3
0	1	0	1	0	1	1	0	0	0	0	0	0	0	0	1	1	1	1	1	5	5	3	5	5	3	1	2	1
0	1	0	0	0	1	0	0	0	0	0	0	1	0	0	1	1	1	1	1	4	4	3	4	4	3	1	1	2
0	0	0	1	0	0	0	0	0	0	0	0	1	0	1	2	2	1	4	1	5	3	3	5	5	1	1	2	2
0	0	0	1	0	0	0	0	0	0	1	0	0	0	0	2	2	4	3	2	5	4	3	5	5	1	1	2	3
9	9	9	9	9	9	9	9	9	9	9	9	9	9	9	2	2	2	2	1	4	4	4	4	4	1	1	2	3
0	1	0	1	0	0	0	0	0	0	0	0	0	0	0	1	1	1	1	2	5	5	2	5	5	1	1	1	1
0	0	0	1	0	0	0	0	0	0	0	0	0	0	0	2	2	1	1	1	5	5	3	5	5	1	1	2	3
0	0	1	1	0	0	0	1	0	0	0	0	0	0	0	1	1	3	3	1	4	4	1	3	2	1	1	2	1
0	0	0	0	0	0	0	0	0	0	0	0	0	0	1	2	2	2	2	2	4	4	3	4	4	3	1	2	3
0	0	0	1	0	0	0	0	0	0	0	0	0	0	0	2	2	1	3	3	4	4	3	4	4	3	1	2	3
0	1	0	1	0	0	0	0	0	0	0	0	0	0	0	2	2	2	2	1	5	5	4	5	5	1	2	2	1
0	0	0	1	1	1	0	0	0	0	0	0	0	0	0	1	1	1	1	1	5	5	4	4	4	3	1	2	3
0	0	0	1	0	0	0	0	0	0	0	0	0	0	0	2	2	3	4	3	3	3	1	3	3	1	3	2	3
0	0	0	0	0	1	1	0	0	0	0	0	0	0	0	2	2	1	1	1	1	1	3	5	5	9	1	3	3
0	1	0	0	0	0	0	0	0	0	0	0	0	0	0	1	2	1	1	1	5	5	4	5	5	1	1	2	1
0	0	0	0	0	0	0	0	0	0	0	0	0	0	1	2	2	4	4	3	5	5	3	5	5	3	1	2	1
0	1	0	1	0	0	0	0	0	0	0	0	0	0	1	1	1	2	1	1	5	5	3	5	5	1	1	1	2
0	0	0	1	0	0	0	0	0	0	0	0	0	0	0	1	2	3	2	1	5	5	4	4	4	3	1	2	1
0	0	0	1	0	0	0	1	0	0	0	0	0	0	0	1	2	1	3	2	5	5	4	5	5	1	1	1	1
1	0	0	0	0	0	0	0	0	0	0	0	0	0	0	2	2	1	1	1	5	5	3	5	5	1	1	2	2
1	0	0	0	0	1	0	1	0	0	0	0	0	0	0	1	2	1	1	5	1	1	3	5	4	1	1	1	3
0	0	0	0	0	0	0	0	0	0	0	0	0	0	1	1	1	3	4	2	3	4	3	4	3	1	1	2	3
0	0	0	1	0	1	0	1	0	0	0	0	0	0	0	1	1	4	2	1	5	5	3	4	4	3	1	3	3
0	1	0	1	0	0	0	0	0	0	0	0	0	0	0	2	2	9	9	9	9	9	9	9	9	1	1	2	1
0	1	0	0	0	0	0	0	0	0	0	0	0	0	0	1	2	4	4	1	3	4	1	4	3	1	3	2	3
1	0	0	1	0	0	0	0	0	0	0	0	0	0	0	1	2	1	1	1	4	4	4	4	4	3	1	2	3
0	1	0	1	0	0	0	0	0	0	0	0	0	0	0	1	1	3	3	3	4	4	3	4	4	1	1	2	2
0	1	1	1	1	1	0	0	0	0	0	0	0	0	0	1	1	1	3	3	4	4	3	5	5	1	1	1	1
0	0	0	0	0	0	0	0	0	0	0	0	1	0	0	2	2	1	1	1	5	5	3	5	4	1	1	1	1
0	1	0	0	0	0	0	0	0	0	0	0	1	0	0	2	2	2	2	2	2	2	2	2	2	3	1	1	1
0	1	0	0	1	0	0	0	0	0	0	0	0	0	0	2	2	2	2	2	3	4	3	4	3	1	1	2	1
0	1	0	1	0	0	0	0	0	0	0	0	0	0	0	2	2	1	1	1	5	5	3	4	4	3	1	2	3
1	0	0	0	0	0	0	0	0	0	0	0	0	0	0	2	2	4	3	3	3	3	2	3	2	1	1	2	1
0	0	0	0	0	0	0	0	0	0	0	0	1	0	0	2	2	3	4	5	4	4	3	4	4	1	1	1	1
0	0	0	0	0	0	0	0	0	0	1	0	0	0	0	2	2	2	2	2	4	3	3	4	4	3	3	3	3
0	1	0	0	0	0	0	0	0	0	0	0	0	0	0	1	2	2	2	2	4	4	3	4	4	2	1	1	3
0	0	1	1	0	0	1	0	0	0	0	0	0	0	0	2	2	1	1	1	5	5	3	5	5	1	1	1	3
0	1	0	1	1	1	0	0	0	0	0	0	0	0	0	1	2	2	3	3	4	4	3	4	4	9	1	2	2
0	1	0	0	0	1	1	0	0	0	0	0	0	0	0	1	2	3	1	1	5	5	5	5	5	3	1	1	3
0	0	0	0	0	1	0	0	0	0	0	0	0	0	0	1	2	1	1	1	1	1	3	1	1	3	1	2	1
0	0	0	0	0	0	0	0	0	0	0	0	1	0	0	1	2	1	1	1	5	5	4	5	5	1	1	2	3
0	1	1	1	0	0	0	0	0	0	0	0	0	0	0	2	2	2	2	2	4	3	3	4	4	9	3	2	2
0	0	0	1	0	0	0	0	0	0	0	0	0	0	0	1	2	2	1	1	5	5	2	4	3	3	1	3	3
1	0	0	0	0	0	0	0	0	0	0	0	0	0	0	1	2	3	4	4	4	4	3	4	4	1	1	1	3
0	0	0	0	0	0	1	1	0	0	0	0	0	0	0	2	2	4	3	3	3	4	4	4	3	9	1	3	3
1	0	0	0	0	0	0	0	0	0	0	0	1	0	0	1	1	1	1	1	5	5	5	5	5	1	1	1	2
1	0	0	0	0	0	0	0	0	0	0	0	0	0	0	2	2	1	1	1	5	5	4	5	5	1	1	2	3
0	1	0	1	0	1	1	0	0	0	0	0	0	0	0	1	2	1	1	1	5	5	1	5	3	3	1	1	1
1	1	1	0	0	0	0	0	0	0	0	0	0	0	0	1	2	1	3	3	5	5	3	5	5	2	1	3	3
0	0	0	0	1	1	0	0	0	0	0	0	0	0	0	1	2	1	1	1	5	5	3	5	4	2	1	2	2
1	0	0	0	0	0	0	0	0	0	0	0	0	0	0	1	2	2	2	2	5	5	3	5	4	1	1	2	2
1	0	0	0	0	0	0	0	0	0	0	0	0	0	0	2	2	4	3	1	4	4	1	4	3	1	1	2	1
0	1	0	1	1	0	1	0	0	0	0	0	0	0	0	2	2	2	2	2	4	4	4	4	4	1	1	2	1
0	1	0	0	1	0	0	0	0	0	0	0	0	0	1	2	2	3	3	1	1	1	2	1	1	3	1	1	3
1	0	0	0	0	0	0	0	0	0	0	0	0	0	0	2	2	3	3	1	1	1	2	1	1	1	9	3	3
0	1	0	0	0	0	0	0	0	0	1	0	1	0	0	1	2	1	2	1	5	5	3	5	4	3	1	1	2
1	0	0	0	0	0	0	0	0	0	0	0	0	0	0	1	2	1	1	1	1	1	3	2	2	1	2	2	1
0	0	0	1	0	1	0	0	0	0	0	0	0	0	0	2	2	1	1	1	5	5	4	5	5	3	1	3	3
0	1	0	1	0	0	0	0	0	0	0	0	1	0	0	2	2	4	2	2	4	4	4	4	4	1	1	1	1
1	0	0	0	0	0	0	0	0	0	0	0	0	0	0	9	9	9	9	9	9	9	9	9	9	9	9	3	3
0	1	0	0	0	0	0	0	0	0	0	0	0	0	0	1	1	4	1	1	1	1	1	1	1	2	1	2	3
1	1	0	0	0	0	0	0	0	0	0	0	1	0	0	2	2	2	2	1	4	4	3	4	4	1	1	2	3
0	1	0	1	0	0	0	0	0	0	0	0	0	0	0	1	1	4	3	3	4	5	2	4	4	3	3	1	3
1	1	0	0	0	0	1	0	0	0	0	0	0	0	0	2	2	1	1	1	5	5	4	5	5	1	1	2	2
0	1	0	1	0	0	0	1	0	0	0	0	0	0	0	1	1	1	1	1	1	1	3	1	1	1	1	1	3
0	1	0	1	0	0	0	0	0	0	0	0	0	0	0	1	2	1	1	1	5	5	3	5	4	3	1	1	3
1	0	0	0	1	0	0	0	0	0	0	0	0	0	0	2	2	4	2	1	2	3	2	4	3	3	1	2	3
0	1	0	1	1	0	0	0	0	0	0	0	0	0	0	1	2	4	4	1	2	3	1	4	4	1	3	2	3
1	1	0	1	0	0	0	1	0	0	0	0	0	0	1	1	1	9	9	9	9	9	9	9	9	1	9	2	3
0	1	0	0	0	1	0	0	0	0	0	0	1	0	1	1	2	2	3	2	4	4	3	3	3	3	1	1	3
0	0	0	0	0	0	0	0	0	0	0	0	0	0	1	1	2	2	1	1	5	5	5	5	5	3	1	1	3
0	0	1	1	0	0	0	0	0	0	0	0	0	0	0	2	2	1	2	1	5	5	4	4	4	1	1	1	3
1	0	0	0	0	0	0	0	0	0	0	0	0	0	0	2	2	2	1	1	5	5	4	5	5	1	1	1	3
0	0	0	0	0	0	0	0	0	0	1	0	0	0	0	2	2	1	1	1	5	5	4	5	5	1	1	1	3
0	1	0	0	0	0	0	0	0	0	0	0	0	0	0	2	2	1	1	1	1	1	3	1	1	1	1	1	2
0	1	0	0	0	0	0	0	0	0	0	0	0	0	0	2	2	1	1	1	5	4	3	5	5	3	3	2	2
0	1	0	1	1	0	0	0	0	0	0	0	0	0	0	2	2	1	1	1	4	4	3	4	4	3	1	1	3
0	1	0	1	0	0	0	0	0	0	0	0	0	0	0	1	2	1	2	3	4	4	1	4	3	1	2	1	1
1	0	0	0	0	0	0	0	0	0	0	0	0	0	0	1	2	9	9	9	9	9	9	9	9	1	1	2	3
0	1	0	1	1	1	0	0	0	0	1	0	0	0	0	1	2	2	2	1	5	5	3	5	5	3	1	1	3
0	1	0	0	0	0	0	0	0	0	0	0	0	0	0	2	2	3	3	3	5	5	3	5	5	3	1	1	1
9	9	9	9	9	9	9	9	9	9	9	9	9	9	9	1	2	1	2	4	5	5	5	5	5	1	1	1	3
1	0	0	0	0	0	0	0	0	0	0	0	0	0	0	2	2	3	3	2	3	3	3	5	3	1	1	2	1
0	0	0	0	0	1	0	0	0	0	0	0	0	0	0	1	1	2	4	4	4	4	3	4	4	3	1	2	3
0	0	0	0	0	0	0	0	0	0	0	0	0	0	1	1	1	1	1	1	5	5	4	5	5	1	1	1	3
0	1	0	1	0	0	0	0	0	0	0	0	0	0	0	1	2	4	4	1	4	4	3	4	5	3	1	2	3
0	1	0	1	0	0	0	1	0	0	0	0	0	0	0	2	2	1	1	1	1	1	3	1	1	1	1	1	3
0	1	1	1	0	0	0	1	0	0	0	0	0	0	0	2	2	1	1	1	5	5	3	5	5	1	1	1	3
1	0	0	0	0	0	0	0	0	0	0	0	0	0	0	1	2	5	3	1	3	3	2	4	3	1	1	1	3
0	0	0	1	1	1	0	0	0	0	0	0	1	0	0	1	2	1	1	1	5	5	5	5	5	3	1	1	3
0	1	0	1	0	0	0	0	0	0	0	0	0	0	0	1	2	1	3	1	4	4	3	4	4	3	3	1	3
0	0	0	1	0	0	0	0	0	0	0	0	1	0	0	1	2	1	1	1	1	1	1	1	1	1	1	1	3
0	0	1	1	1	0	0	0	0	0	0	0	0	0	0	2	2	1	1	1	5	5	4	5	5	3	1	1	1
0	0	0	0	0	0	0	0	0	0	1	0	0	0	1	1	2	1	1	1	5	5	4	3	5	3	1	1	3
0	1	0	0	0	0	0	0	0	0	0	0	1	0	1	1	2	1	1	1	5	5	5	5	5	3	1	1	1
0	1	0	0	1	0	0	0	0	0	0	0	0	0	1	2	2	1	2	1	5	5	3	4	4	3	1	2	3
0	0	0	0	0	0	0	0	0	0	0	0	1	0	1	2	2	2	3	1	5	4	3	5	5	1	1	1	1
0	1	0	1	0	0	0	0	0	0	0	0	0	0	0	1	2	2	2	2	5	5	3	5	4	1	1	1	2
0	1	0	1	1	1	0	0	0	0	0	0	0	0	0	1	2	2	2	3	5	4	3	4	4	3	1	2	1
0	1	0	1	0	0	0	0	0	0	0	0	0	0	0	2	2	2	2	2	5	5	4	5	5	1	1	1	3
0	0	0	1	0	0	0	0	0	0	0	0	0	0	0	1	1	1	1	1	5	4	4	5	5	3	1	1	3
0	1	0	0	0	0	0	0	0	0	0	0	0	0	0	1	2	3	3	2	4	4	3	4	4	1	1	1	3
0	1	0	1	0	1	0	0	0	0	0	0	0	0	0	1	2	2	4	5	5	4	3	4	5	3	1	1	3
0	1	0	1	1	0	0	0	0	0	0	0	0	0	1	1	2	1	3	5	3	4	3	4	4	1	2	2	1
0	0	0	0	0	0	0	0	0	0	0	0	0	0	1	1	1	1	1	1	5	5	2	5	5	1	1	1	2
0	1	0	0	0	0	0	0	0	0	0	0	1	0	0	1	2	4	3	3	5	5	3	5	5	1	1	1	1
0	0	0	0	0	0	0	0	0	0	1	0	0	0	0	1	1	9	9	4	9	9	9	9	9	1	1	3	3
0	0	1	1	0	0	0	0	0	0	0	0	0	0	0	1	2	1	1	1	5	4	2	4	4	1	1	1	3
0	1	1	0	0	0	0	0	0	0	0	0	1	0	0	2	2	1	1	2	5	5	5	5	5	3	1	1	1
0	1	0	0	0	0	0	0	0	0	0	0	0	0	0	2	2	2	1	1	5	5	4	5	5	3	1	2	2
1	0	0	0	0	0	0	0	0	0	0	0	0	0	0	1	1	1	1	1	5	3	3	5	5	1	1	1	3
1	0	0	0	0	0	0	0	0	0	0	0	0	0	0	2	2	1	1	1	5	5	5	5	5	1	1	3	3
0	1	0	1	1	0	0	1	0	0	0	0	0	0	0	2	2	1	1	2	5	5	3	5	5	3	1	1	3
1	1	0	1	0	0	0	0	0	0	0	0	1	0	0	2	2	1	1	1	5	5	3	5	5	1	1	2	3
0	0	0	1	0	0	0	0	0	0	0	0	0	0	0	1	2	1	1	1	4	3	3	4	4	1	3	1	3
1	0	0	0	1	0	1	0	0	0	0	0	0	0	0	2	2	4	4	1	3	3	3	4	4	2	3	1	3
0	0	0	0	1	1	0	0	0	0	1	0	0	0	0	1	1	1	1	1	5	5	3	4	5	2	1	3	3
1	0	0	0	0	0	0	0	0	0	0	0	0	0	0	1	2	1	1	1	5	5	3	5	5	9	1	2	2
0	1	0	1	1	1	0	0	0	0	0	0	0	0	0	2	2	2	3	2	4	4	3	4	4	2	1	1	3
1	1	0	0	0	0	0	0	0	0	0	0	0	0	0	2	2	1	1	1	5	5	5	5	5	3	3	3	3
1	1	1	1	0	0	0	1	0	0	0	0	0	0	0	9	9	9	9	9	9	9	9	9	9	9	9	2	3
0	1	0	1	0	0	0	1	0	0	1	0	0	0	0	1	1	1	1	1	5	5	4	5	5	2	1	1	3
0	0	0	1	1	1	0	0	0	0	0	0	0	0	0	2	2	1	3	3	4	4	4	4	5	3	1	2	3
1	0	0	0	0	0	0	0	0	0	0	0	0	0	0	2	2	1	1	1	1	1	1	1	1	1	1	3	3
0	1	0	0	0	0	0	0	0	0	0	0	0	0	0	1	1	2	1	1	1	1	3	5	3	1	1	1	3
0	0	0	1	0	0	0	0	0	0	0	0	0	0	0	2	2	1	1	1	5	5	3	4	4	1	1	1	3
0	0	0	0	1	1	0	0	0	0	0	0	0	0	0	2	2	2	2	1	5	5	3	5	4	3	1	2	3
0	1	0	1	0	0	0	0	0	0	0	0	0	0	0	1	1	1	1	1	1	5	3	5	5	1	1	1	3
0	0	0	1	0	1	0	0	0	0	0	0	0	0	0	1	1	2	2	2	2	2	3	2	2	3	3	1	1
0	0	0	1	1	1	0	0	0	0	0	0	0	0	0	2	2	1	1	1	5	5	5	5	5	1	1	1	3
0	1	0	1	0	0	0	0	0	0	0	0	0	0	0	1	1	2	2	2	4	4	3	4	4	1	1	2	3
1	1	0	0	0	0	0	0	0	0	0	0	0	0	0	1	2	2	3	2	2	3	1	4	3	3	1	3	3
0	1	0	0	0	0	0	0	0	0	0	0	0	0	0	2	2	5	4	2	4	4	2	4	4	1	1	2	3
0	0	0	1	0	0	0	0	0	0	0	0	0	0	0	2	2	2	2	3	5	4	4	5	5	3	1	2	3
0	0	0	0	0	0	0	0	1	0	0	0	1	0	0	2	2	1	1	1	5	5	3	5	5	3	3	1	3
1	0	0	0	0	0	0	0	0	0	1	0	0	0	0	2	2	1	1	1	5	5	3	5	4	3	1	2	3
0	0	0	0	0	0	0	0	0	0	0	0	1	0	0	2	2	1	1	1	5	5	4	4	4	1	1	1	1
0	1	0	1	1	0	0	0	0	0	0	0	0	0	0	2	2	1	1	1	1	1	1	1	1	9	3	2	1
0	0	0	0	0	1	0	0	0	0	0	0	0	0	1	2	2	1	1	1	5	5	4	5	5	3	1	2	3
1	1	0	0	0	0	0	0	0	0	0	0	1	0	0	2	2	3	4	1	4	4	4	4	4	1	1	1	1
1	0	0	0	1	0	0	0	0	0	0	0	0	0	0	2	2	1	1	1	5	5	5	5	5	3	1	2	1
1	1	1	1	0	0	0	0	0	0	0	0	0	0	0	1	2	4	1	1	5	5	3	5	5	3	1	2	1
1	0	0	0	0	0	0	0	0	0	0	0	0	0	0	2	2	2	2	2	4	4	3	4	4	3	1	2	2
1	0	0	1	0	0	0	0	0	0	0	0	0	0	0	9	9	9	9	9	9	9	9	9	9	9	9	1	3
0	1	0	0	0	1	1	0	0	0	0	0	0	0	0	1	2	1	1	1	5	5	5	5	5	9	1	3	3
1	1	0	0	0	0	0	0	0	0	0	0	0	0	0	2	2	1	1	1	4	4	3	5	5	1	1	2	3
0	0	0	0	0	0	0	0	0	0	1	0	0	0	0	2	2	1	2	2	4	3	3	4	4	2	1	2	3
0	0	0	1	0	0	0	0	0	0	0	0	0	0	0	9	9	9	9	9	9	9	9	9	9	9	9	1	3
1	0	0	0	0	0	0	0	0	0	0	0	0	0	0	1	2	2	2	2	4	4	2	4	4	3	1	2	3
0	0	0	1	1	0	0	0	0	0	0	0	0	0	0	2	2	3	3	2	3	4	2	4	3	3	1	2	3
0	1	1	1	1	1	1	1	0	0	0	0	0	0	0	1	2	1	1	9	5	3	3	1	1	2	2	1	3
0	1	0	1	0	1	0	0	0	0	0	0	0	0	0	2	2	1	1	1	5	5	3	5	5	1	1	1	3
0	1	0	0	0	0	0	0	0	0	0	0	0	0	0	1	2	1	1	1	5	5	3	5	5	1	1	1	3
1	1	0	0	0	0	0	0	0	0	0	0	1	0	0	1	1	3	3	3	4	4	3	4	3	1	1	1	3
0	1	0	0	0	0	0	0	0	0	0	0	0	0	0	2	2	4	1	1	5	5	3	5	5	1	1	2	3
0	0	0	1	0	0	0	0	0	0	0	0	0	0	0	2	2	4	2	1	4	4	3	3	4	1	1	2	3
0	0	0	1	0	0	0	0	0	0	0	0	0	0	0	1	1	3	3	3	3	4	3	4	4	2	1	2	3
0	1	0	1	0	0	0	0	0	0	0	0	0	0	0	1	2	1	1	1	1	1	1	1	3	9	1	1	3
0	0	0	0	0	0	0	0	0	0	0	0	1	0	0	1	2	2	3	1	5	5	4	5	5	1	1	2	1
0	1	0	0	0	0	0	0	0	0	0	0	0	0	0	1	1	3	3	3	1	1	3	5	5	1	1	3	3
1	0	0	0	0	0	0	0	0	0	0	0	0	0	1	2	2	9	9	9	9	9	9	9	9	1	1	2	3
0	1	0	0	0	0	0	0	0	0	0	0	0	0	0	2	2	1	1	1	5	3	5	5	5	1	1	2	3
0	0	0	1	1	0	0	0	0	0	0	0	0	0	0	2	2	1	1	1	5	5	2	5	5	1	1	1	3
0	0	0	1	0	0	0	0	0	0	0	0	0	0	0	1	1	4	3	3	3	3	3	5	5	2	3	1	3
0	1	0	0	0	0	0	0	0	0	0	0	0	0	0	1	2	2	3	2	5	5	5	5	5	3	1	3	3
0	1	0	1	0	0	0	0	0	0	0	0	0	0	0	1	1	1	2	1	1	1	3	1	1	3	3	1	3
0	1	0	0	0	0	0	1	0	0	1	0	0	0	0	1	1	4	4	3	4	3	2	4	3	3	3	1	3
0	1	0	1	1	0	0	0	0	0	0	0	0	0	0	1	2	1	1	1	5	5	5	5	5	2	1	2	3
0	1	0	0	0	0	0	0	0	0	0	0	1	0	0	1	2	1	1	3	5	5	3	5	5	1	1	1	3
0	0	0	1	1	0	0	0	0	0	0	0	0	0	0	1	2	1	2	4	4	3	3	5	5	1	1	1	1
1	0	0	1	0	1	0	0	0	0	0	0	1	0	0	1	2	1	1	1	5	5	2	5	5	3	1	1	3
0	0	0	1	1	0	0	0	0	0	0	0	0	0	0	2	2	1	1	2	2	2	2	1	1	1	1	1	3
1	1	0	1	1	0	0	0	0	0	0	0	0	0	0	2	2	1	2	1	1	4	3	5	5	1	3	2	1
0	0	0	0	0	1	0	0	0	0	0	0	0	0	0	1	2	1	1	1	5	5	3	3	5	3	1	2	1
0	1	0	0	0	0	0	1	0	0	0	0	0	0	0	1	2	1	1	1	5	5	5	5	5	1	1	1	3
1	0	0	0	0	0	0	0	0	0	0	0	0	0	0	2	2	1	2	2	5	5	4	4	4	3	1	2	3
1	0	0	0	0	0	0	0	0	0	0	0	1	0	0	2	2	1	1	3	1	1	3	1	1	1	1	1	3
0	1	0	0	0	0	0	0	0	0	0	0	0	0	1	2	2	1	1	3	5	5	1	5	4	1	1	2	1
0	0	0	1	1	1	0	0	0	0	0	0	0	0	0	1	2	1	2	2	5	5	5	4	4	3	1	1	3
0	1	0	1	0	0	0	0	0	0	0	0	0	0	0	2	2	1	1	1	5	5	3	5	5	3	1	1	3
0	1	0	0	0	0	0	0	0	0	0	0	0	0	0	2	2	1	1	1	5	5	3	5	5	2	1	1	3
0	1	1	0	0	0	0	1	0	0	0	0	0	0	0	1	2	3	2	1	3	3	2	4	4	1	1	1	3
0	1	0	1	0	0	0	0	0	0	1	0	0	0	0	1	1	2	2	2	4	4	2	5	4	2	1	3	3
0	0	0	0	0	0	0	0	0	0	0	0	1	0	0	2	2	3	3	2	4	4	3	5	5	1	1	1	1
1	0	0	1	1	0	0	0	0	0	0	0	0	0	0	1	2	2	2	1	4	4	4	4	4	3	1	2	3
0	0	0	1	0	0	0	0	0	0	1	0	0	0	0	2	2	3	3	2	3	3	3	4	4	1	1	1	3
0	1	0	1	0	0	0	0	0	0	0	0	0	0	0	2	2	5	4	4	4	3	3	4	4	1	1	1	3
0	1	0	1	0	0	0	0	0	0	0	0	0	0	0	1	2	1	1	1	5	5	5	5	5	3	1	1	1
0	1	1	1	0	1	0	0	0	0	0	0	0	0	0	1	2	1	1	1	5	5	3	4	4	1	1	2	3
0	1	0	1	0	0	0	0	0	0	0	0	0	0	0	2	2	1	1	1	5	5	4	4	5	3	1	1	3
0	0	0	0	0	0	0	0	0	0	0	0	0	0	1	1	1	3	3	3	4	4	3	4	4	1	1	2	3
0	0	0	0	0	0	0	0	0	0	1	0	0	0	0	2	2	1	1	1	5	5	5	5	5	1	1	1	3
0	0	0	0	0	0	0	0	0	0	0	0	1	0	1	2	2	3	2	1	4	5	4	5	5	1	1	2	3
0	0	0	1	0	0	0	1	0	0	0	0	0	0	0	1	2	5	5	1	2	2	3	2	5	1	1	3	3
1	0	0	0	0	0	0	0	0	0	0	0	0	0	0	1	2	1	1	1	1	1	2	1	2	1	1	2	3
0	0	0	1	0	0	0	0	0	0	1	0	0	0	0	1	2	1	1	1	5	5	5	5	5	1	1	1	3
0	0	0	0	0	0	0	0	0	0	0	0	0	0	1	2	2	4	3	2	4	4	3	4	9	1	1	1	3
1	1	0	1	0	0	0	0	0	0	0	0	0	0	0	2	2	1	2	1	5	4	3	5	5	3	1	1	3
0	1	0	0	0	0	0	0	0	0	0	0	0	0	0	1	2	1	1	1	5	5	5	5	5	1	1	1	3
0	0	1	0	0	0	0	0	0	0	0	0	0	0	0	2	2	3	3	1	3	2	3	4	3	1	1	2	3
0	1	0	1	1	0	0	1	0	0	0	0	0	0	0	2	2	1	3	2	4	4	3	4	4	3	1	1	3
0	0	0	1	0	0	0	0	0	0	0	0	0	1	1	1	1	5	5	5	5	5	5	5	5	3	3	3	3
0	1	0	0	0	0	0	0	0	0	0	0	1	0	0	2	2	5	5	3	4	4	3	5	5	1	1	2	3
1	1	1	1	1	1	0	1	0	0	0	0	0	0	0	1	1	2	3	1	5	5	3	4	4	3	1	1	3
0	1	0	1	0	0	0	0	0	0	0	0	0	0	1	2	2	1	1	1	4	4	3	4	4	1	1	1	1
1	0	0	0	0	0	0	0	0	0	0	0	0	0	0	1	2	1	1	1	5	5	3	5	5	1	1	1	3
0	1	0	1	1	0	0	1	0	0	1	0	0	0	0	2	2	1	1	1	5	5	4	4	4	3	1	1	1
0	0	0	1	0	0	0	0	0	0	0	0	0	0	0	2	2	4	4	1	5	5	3	5	5	1	1	1	3
1	1	0	0	0	0	0	0	0	0	0	0	0	0	0	2	2	4	1	1	2	1	3	3	3	1	1	1	3
0	1	0	0	0	0	0	0	0	0	0	0	0	0	0	2	2	1	1	1	5	5	5	3	5	3	1	1	1
0	1	0	0	0	0	0	1	0	0	0	0	0	0	1	1	2	3	4	2	4	4	3	5	5	1	1	1	3
0	1	0	0	0	0	0	0	0	0	0	0	0	0	0	1	1	1	1	1	5	5	5	5	5	9	1	1	3
0	0	0	1	0	0	0	0	0	0	0	0	0	0	0	1	2	3	2	2	1	1	3	1	1	3	1	2	3
0	1	0	1	0	0	0	0	0	0	0	0	1	0	1	1	2	2	3	1	5	5	3	5	5	3	1	1	3
1	0	0	0	0	0	0	0	0	0	0	0	0	0	0	2	2	1	1	1	5	5	3	5	4	1	1	1	3
0	0	0	1	1	1	0	0	0	0	0	0	1	0	0	2	2	1	4	1	5	5	5	5	5	3	1	1	3
0	1	1	0	0	0	0	0	0	0	0	0	0	0	0	1	2	4	4	4	3	3	3	5	4	1	1	1	3
0	0	0	0	0	0	0	0	0	0	1	0	0	0	0	2	2	1	1	1	5	5	5	5	5	1	1	2	1
0	0	0	0	0	0	0	0	1	0	0	0	0	0	0	2	2	1	1	1	5	5	3	3	4	2	1	2	3
0	0	0	0	1	1	0	0	0	0	0	0	0	0	1	2	2	2	4	1	3	5	4	5	5	3	1	1	3
0	1	1	1	0	0	1	0	0	0	0	0	0	0	0	2	2	3	3	2	4	4	3	4	4	1	1	1	3
0	1	0	0	0	0	0	0	0	0	0	0	1	0	0	2	2	2	2	2	3	3	3	3	3	1	1	1	3
1	0	0	0	0	0	0	0	0	0	0	0	0	0	0	1	2	9	9	9	5	5	4	5	5	1	1	1	3
1	0	0	0	0	0	0	0	0	0	0	0	0	0	0	2	2	1	1	1	5	5	5	5	5	1	1	1	3
1	0	0	1	0	0	0	0	0	0	0	0	0	0	0	2	2	1	1	1	5	5	3	4	4	3	1	2	1
0	0	0	0	0	0	0	0	0	0	0	0	1	0	0	2	2	1	1	1	4	4	2	3	3	1	1	1	1
1	0	0	0	0	0	0	0	0	0	0	0	0	0	0	1	1	2	2	1	5	5	3	5	5	1	1	2	3
0	1	0	0	1	1	0	0	0	0	0	0	0	0	0	1	2	4	4	3	4	4	2	4	4	1	1	1	3
0	1	0	0	0	0	0	0	0	0	0	0	0	0	0	1	2	3	3	3	4	4	3	5	5	1	1	1	3
0	0	1	1	0	0	0	0	0	0	0	0	0	0	0	2	2	1	1	1	5	5	3	4	4	1	1	2	3
0	0	0	1	0	0	0	0	0	0	0	0	0	0	1	1	2	4	1	1	5	5	3	5	5	3	1	3	3
1	0	0	0	0	1	0	0	0	0	0	0	0	0	0	2	2	1	1	1	5	5	5	5	5	3	1	2	3
0	1	0	1	1	1	0	0	0	0	0	0	0	0	0	1	2	1	2	1	4	3	2	5	5	2	1	1	3
0	0	0	0	0	0	0	0	0	0	0	0	1	0	0	1	2	1	1	2	5	4	2	5	5	1	1	1	1
0	1	0	1	0	0	0	0	0	0	1	0	0	0	0	2	2	4	4	2	5	5	2	2	5	1	1	1	3
0	0	0	1	1	1	0	0	0	0	0	0	0	0	0	2	2	1	1	1	5	5	3	4	5	2	1	2	3
0	0	0	0	0	0	0	0	0	0	0	0	0	0	1	1	2	3	3	3	3	3	3	3	3	1	1	2	1
1	0	0	0	0	0	0	0	0	0	0	0	0	0	0	1	2	5	4	1	5	4	1	5	4	1	3	1	3
0	1	0	1	0	0	0	0	0	0	0	0	0	0	0	2	2	1	1	1	5	5	3	5	5	3	1	2	3
0	0	0	0	0	0	0	0	0	0	0	0	0	0	1	1	2	2	2	1	5	5	3	5	5	1	1	1	3
0	1	0	0	0	0	0	0	0	0	0	0	0	0	0	2	2	2	2	3	4	4	3	4	4	3	1	2	3
0	1	0	1	1	1	0	0	0	0	0	0	0	0	0	1	1	1	3	3	4	2	1	3	2	3	1	1	3
0	0	0	1	0	0	0	0	0	0	0	0	0	0	0	2	2	1	1	1	5	5	3	5	5	3	1	1	3
1	0	0	0	0	0	0	0	0	0	0	0	0	0	0	2	2	2	2	1	4	4	3	4	4	3	1	2	3
0	1	0	0	0	0	0	0	0	0	1	0	0	0	0	1	2	1	1	1	5	5	3	5	5	1	1	1	3
0	0	0	0	0	0	0	0	0	0	0	0	1	0	0	1	2	1	1	1	5	5	3	5	4	1	1	1	3
1	0	0	0	0	0	0	0	0	0	0	0	0	0	1	1	2	1	1	1	1	1	3	5	5	3	1	3	3
0	0	0	1	0	0	0	0	0	0	0	0	0	0	1	2	2	3	1	1	3	5	3	1	4	1	3	2	3
0	0	0	1	0	0	0	0	0	0	0	0	0	0	0	1	1	1	1	1	5	5	3	5	5	3	3	1	3
0	0	0	1	0	0	0	0	0	0	0	0	0	0	0	2	2	1	1	1	5	5	3	4	3	1	1	2	3
0	1	0	1	0	0	0	0	0	0	0	0	0	0	0	2	2	1	1	2	3	3	3	3	3	1	1	1	3
1	0	0	0	0	0	0	0	0	0	0	0	1	0	0	1	2	5	1	2	4	4	4	4	4	1	1	1	3
0	0	0	0	1	0	0	0	0	0	0	0	0	0	0	1	1	2	2	1	5	5	3	5	5	3	1	1	3
0	1	0	1	1	0	0	0	0	0	0	0	0	0	0	2	2	4	3	1	4	4	3	5	5	3	1	1	3
0	1	0	1	0	0	0	0	0	0	0	0	0	0	0	1	2	4	4	1	4	4	3	4	4	1	1	1	3
0	1	0	0	0	0	0	1	0	0	0	0	0	0	0	2	2	1	1	1	5	5	5	5	5	1	1	2	1
0	0	0	0	0	0	0	0	0	0	1	0	0	0	0	2	2	2	3	1	5	5	3	5	5	3	1	1	3
0	0	0	1	0	0	0	0	0	0	0	0	0	0	1	1	1	4	4	3	4	4	1	4	4	1	3	1	3
0	1	0	0	0	0	0	0	0	0	0	0	0	0	0	2	2	4	3	3	4	3	3	4	4	1	1	2	3
0	0	0	1	0	0	0	0	0	0	0	0	0	0	0	1	2	3	2	2	4	4	3	4	4	1	1	3	3
1	0	0	0	0	0	0	0	0	0	0	0	0	0	0	2	2	3	3	2	4	4	2	4	4	1	1	3	3
0	0	0	0	0	0	0	0	0	0	0	0	0	0	1	1	2	3	3	2	1	2	1	3	1	1	3	3	1
0	0	0	0	0	0	0	0	0	0	0	0	1	0	0	1	2	1	1	2	4	5	2	4	4	1	1	1	3
0	0	0	0	0	0	0	1	0	0	1	0	0	0	0	1	2	1	1	1	5	5	4	4	5	1	1	1	3
0	1	0	0	0	0	0	0	0	0	0	0	0	0	0	2	2	2	2	2	4	4	3	3	3	1	3	1	3
0	0	0	1	0	0	0	0	0	0	0	0	0	0	0	2	2	1	1	1	5	5	5	5	5	3	1	1	3
0	1	1	1	1	1	1	1	0	1	0	0	0	0	0	2	2	3	2	1	4	5	3	2	3	3	1	3	3
1	0	0	0	0	0	0	0	0	0	0	0	0	0	0	1	2	2	2	1	4	4	3	4	4	3	1	2	3
1	0	0	0	1	0	1	0	0	0	0	0	0	0	0	1	2	2	1	1	4	5	3	4	4	1	1	2	3
0	1	0	0	1	0	0	1	0	0	0	0	0	0	0	1	2	2	3	2	2	2	3	5	4	3	1	1	3
0	1	0	1	1	0	0	1	0	0	1	0	0	0	0	1	1	4	3	1	1	3	3	4	4	9	3	1	3
1	0	0	0	0	0	0	0	0	0	0	0	0	0	0	2	2	5	1	1	4	4	2	4	5	1	1	3	3
0	1	0	0	1	0	0	0	0	0	0	0	1	0	0	1	2	1	2	2	5	5	4	5	5	1	1	1	3
1	0	0	0	0	0	0	0	0	0	0	0	0	0	0	1	1	3	1	1	4	4	2	5	5	3	1	1	3
1	0	0	0	0	0	0	0	0	0	0	0	0	0	0	2	2	1	2	1	5	5	3	5	4	1	1	1	3
0	0	0	0	0	0	0	0	0	0	0	0	0	0	1	2	2	1	1	1	1	1	2	4	3	1	1	2	3
1	1	0	1	0	0	0	0	0	0	0	0	0	0	0	1	2	3	2	2	5	5	5	5	5	1	2	1	3
0	0	0	0	0	1	0	0	0	0	0	0	0	0	1	1	2	9	9	9	9	9	9	9	9	3	1	3	3
0	1	0	1	0	0	0	0	0	0	0	0	0	0	0	1	2	3	3	2	4	4	3	3	4	1	1	1	3
0	1	0	1	0	0	0	0	0	0	0	0	0	0	0	2	2	1	1	1	5	5	4	5	5	1	1	3	3
0	0	0	1	0	0	0	0	0	0	0	0	0	0	1	1	2	2	2	1	5	5	3	3	4	3	1	1	3
0	0	0	1	1	0	0	0	0	0	0	0	0	0	0	1	2	9	9	9	9	9	9	9	9	3	1	2	3
1	0	0	0	0	0	0	0	0	0	0	0	0	0	0	2	2	1	1	1	5	5	3	4	5	1	1	1	3
0	1	1	0	0	0	0	0	0	0	0	0	0	0	0	1	2	1	1	1	5	5	5	5	5	1	1	1	3
0	0	0	0	0	0	0	0	0	0	1	0	0	0	0	1	2	1	4	1	5	5	4	4	4	3	3	2	3
1	1	0	1	0	0	0	0	0	0	0	0	1	0	1	2	2	4	1	1	5	5	3	5	5	3	1	1	1
0	0	0	1	0	0	0	0	0	0	0	0	0	0	0	2	2	1	1	1	5	5	4	4	5	3	1	1	3
0	1	0	0	1	0	0	0	0	0	0	0	0	0	0	2	2	3	3	2	4	4	4	4	4	3	3	2	3
0	1	0	0	1	0	0	0	0	0	0	0	0	0	0	1	2	3	3	3	4	4	3	4	4	3	1	3	3
0	0	0	0	0	0	0	0	0	0	1	0	0	0	0	1	1	5	4	1	4	3	2	4	4	1	1	1	3
0	0	0	1	0	0	0	0	0	0	0	0	0	0	1	1	2	1	1	1	5	5	3	4	4	3	3	1	3
1	0	0	1	0	1	0	0	0	0	0	0	0	0	0	2	2	2	2	1	4	4	3	4	4	1	1	1	3
0	0	0	1	0	0	0	0	0	0	0	0	0	0	0	1	2	1	1	1	5	5	3	5	5	3	1	1	3
0	1	0	1	0	0	0	0	0	0	0	0	0	0	0	9	9	9	9	9	9	9	9	9	9	9	9	2	3
0	0	0	0	0	0	0	0	0	0	0	0	1	0	0	2	2	1	1	1	1	1	3	1	1	1	1	1	3
0	1	1	0	0	0	0	0	0	0	0	0	0	0	0	2	2	1	1	1	5	5	4	4	4	3	1	3	3
0	0	0	0	0	0	0	0	1	0	0	0	0	0	1	1	1	4	2	2	4	4	3	4	4	1	1	2	3
0	0	0	0	0	0	0	0	0	0	1	0	0	0	0	1	2	1	1	1	5	5	3	5	5	1	1	1	3
1	0	0	0	0	1	0	0	0	0	0	0	0	0	0	2	2	3	3	2	4	4	3	4	4	3	1	1	3
1	1	0	0	0	1	0	0	0	0	0	0	0	0	0	1	1	4	3	2	5	5	2	5	5	2	1	1	3
0	1	0	0	1	0	0	0	0	0	1	0	1	0	0	1	2	2	2	2	5	5	3	4	4	3	1	2	3
0	0	0	0	0	1	1	0	0	0	0	0	0	0	0	1	2	1	1	1	5	5	2	5	5	2	1	1	3
0	1	0	1	1	0	0	0	0	0	0	0	0	0	0	2	2	4	2	2	5	5	3	5	4	1	1	1	3
0	1	0	0	0	0	0	0	0	0	0	0	0	0	0	1	2	4	2	2	5	5	4	4	5	1	1	3	3
0	1	0	0	0	0	0	0	0	0	0	0	0	0	0	2	2	4	3	3	5	5	4	5	5	3	1	2	3
1	1	0	1	1	0	0	1	0	0	0	0	1	0	0	1	1	1	1	1	5	5	3	5	4	3	1	1	3
0	1	0	1	0	0	0	0	0	0	0	0	0	0	0	2	2	2	1	1	5	4	4	5	5	3	1	1	3
1	0	0	0	0	0	0	0	0	0	0	0	1	0	0	2	2	2	2	3	4	4	3	4	4	1	1	1	3
0	1	0	0	1	1	0	0	0	0	0	0	0	0	0	1	2	3	5	1	3	4	3	2	5	9	1	2	3
0	1	0	1	1	0	0	0	0	0	0	0	0	0	0	2	2	1	3	3	1	1	3	3	3	1	1	2	3
0	0	0	1	1	1	0	0	0	0	0	0	0	0	0	1	2	2	2	1	5	5	4	5	4	9	1	3	3
1	0	0	1	0	0	0	0	0	0	0	0	0	0	0	2	2	5	4	3	4	3	4	4	5	3	1	1	3
0	0	0	1	0	0	0	0	0	0	0	0	0	0	0	2	2	4	4	1	3	4	4	4	4	1	1	2	3
0	1	0	1	0	0	0	1	0	0	0	0	0	0	0	2	2	2	2	2	4	4	3	3	4	1	1	2	3
0	1	0	0	0	0	0	0	0	0	0	0	0	0	0	2	2	1	1	1	1	1	4	5	5	9	1	3	3
0	1	0	1	0	0	0	0	0	0	0	0	0	0	1	1	2	2	2	2	4	4	3	5	5	1	1	1	3
1	0	0	0	0	0	0	0	0	0	0	0	0	0	0	1	2	2	4	2	4	3	2	4	4	1	1	1	3
0	0	0	0	0	0	0	0	0	0	0	0	0	0	1	1	2	2	2	2	5	5	3	5	5	1	3	3	3
0	0	0	0	1	0	0	0	0	0	0	0	0	0	0	1	1	9	9	9	9	9	9	9	9	3	3	3	3
0	0	1	1	0	1	0	0	0	0	0	0	0	0	0	1	2	2	3	2	4	4	3	3	4	1	1	2	3
0	0	0	0	0	0	0	0	0	0	0	0	0	0	1	1	2	1	1	3	5	5	3	5	5	1	1	1	3
0	1	0	0	0	0	0	0	0	0	0	0	0	0	1	1	2	4	1	1	5	5	3	4	4	3	1	3	3
0	0	0	0	0	0	0	0	0	0	0	0	0	0	1	1	2	1	1	1	5	5	5	5	5	3	1	2	3
0	0	0	1	1	1	0	0	0	0	1	0	0	0	0	2	2	3	2	1	5	5	3	4	4	3	1	1	3
0	1	0	1	0	0	0	0	0	0	0	0	0	0	0	2	2	1	1	2	4	3	1	5	5	1	1	1	3
0	0	0	0	0	0	0	0	0	0	0	0	0	0	1	2	2	5	3	1	5	5	5	5	5	1	1	2	3
0	1	0	1	0	0	0	0	0	0	0	0	0	0	0	2	2	9	9	9	9	9	9	9	9	9	9	1	3
0	0	0	1	0	0	0	0	0	0	0	0	0	0	1	2	2	1	2	1	4	4	3	4	5	1	1	2	3
0	0	0	0	1	1	0	0	0	0	0	0	0	0	0	1	2	4	4	1	5	5	3	5	5	3	1	1	3
1	0	0	0	0	1	0	0	0	0	0	0	0	0	0	2	2	1	1	3	5	5	3	5	5	1	1	2	3
1	0	0	0	0	0	0	0	0	0	0	0	0	0	0	2	2	3	2	1	5	5	4	5	5	1	1	3	3
1	0	0	0	0	0	0	0	0	0	0	0	0	0	0	2	2	3	4	3	4	4	2	2	3	1	1	3	3
0	1	0	1	0	0	0	0	1	0	1	0	0	0	0	1	2	1	1	1	5	5	5	5	5	2	1	2	3
0	0	0	0	0	0	0	0	0	0	1	0	0	0	0	1	1	2	2	3	3	3	3	1	3	1	1	1	3
0	1	0	0	0	0	0	0	0	0	0	0	0	0	0	2	2	1	1	1	5	5	3	5	5	3	1	1	3
0	0	0	1	1	0	0	0	0	0	0	0	0	0	0	1	1	4	2	1	5	5	3	5	5	1	1	1	3
0	0	0	0	0	0	0	0	0	0	0	0	1	0	0	2	2	1	4	1	5	5	1	5	5	1	1	1	3
1	0	0	0	0	0	0	0	0	0	1	0	0	0	0	2	2	1	4	1	5	5	4	4	4	2	1	1	3
0	0	0	0	0	0	0	0	0	0	0	0	1	0	0	2	2	4	4	3	2	3	3	3	4	1	3	1	3
0	1	0	1	0	0	0	0	0	0	0	0	0	0	1	2	2	1	4	2	4	4	4	4	4	3	1	1	3
0	0	0	0	0	1	0	0	0	0	1	0	1	0	0	2	2	2	2	1	4	4	2	4	4	1	1	1	3
0	1	0	0	0	0	0	0	0	0	0	0	0	0	0	1	2	9	9	9	9	9	9	9	9	1	1	1	3
1	0	0	0	0	0	0	0	0	0	0	0	0	0	0	2	2	2	3	3	1	9	4	4	4	1	3	1	3
0	0	0	0	0	0	0	0	0	0	0	0	1	0	0	2	2	2	3	1	3	3	2	4	5	1	1	1	3
0	1	0	0	1	0	0	0	0	0	0	0	0	0	0	1	2	1	2	1	5	5	3	4	4	3	1	3	3
0	0	0	1	0	1	0	0	0	0	0	0	0	0	0	2	2	1	1	1	5	5	5	5	5	3	1	1	3
0	0	0	0	0	0	0	0	0	0	0	0	1	0	0	1	2	4	3	1	3	4	3	4	4	3	1	1	3
0	1	0	0	0	0	0	0	0	0	0	0	1	0	0	1	1	1	1	1	1	1	1	1	1	3	1	1	3
0	0	0	0	0	0	0	0	0	0	1	0	1	0	0	1	1	2	2	2	5	5	3	4	4	1	1	1	3
0	1	0	0	0	0	0	0	0	0	0	0	0	0	0	1	1	1	1	1	1	1	3	1	1	1	1	3	3
0	0	0	0	0	0	0	0	0	0	0	0	0	0	1	1	1	4	4	1	3	3	1	3	3	1	3	2	3
0	1	1	1	1	0	0	1	0	0	0	0	0	0	0	2	2	1	1	1	5	5	3	5	5	1	1	2	3
0	0	0	0	0	0	0	0	0	0	0	0	1	0	0	2	2	2	2	1	5	3	3	5	5	1	1	1	3
0	0	0	0	0	0	0	0	0	0	0	0	1	0	0	1	2	1	1	3	5	5	3	5	5	3	1	1	3
0	1	0	0	0	0	0	0	0	0	0	0	0	0	0	1	2	1	1	1	4	4	3	4	4	1	1	1	3
0	1	0	1	1	1	0	0	0	0	0	0	0	0	1	2	2	4	3	1	5	5	3	5	5	3	1	1	3
1	0	0	0	0	0	0	0	0	0	0	0	0	0	0	2	2	1	1	3	1	1	1	5	4	1	1	2	3
1	1	1	1	0	0	0	0	0	0	0	0	0	0	0	1	1	2	4	3	5	5	3	4	4	2	1	2	3
0	1	0	0	0	0	0	0	0	0	1	0	1	0	0	1	2	1	2	2	1	1	3	1	1	3	1	1	3
0	0	0	1	0	0	0	0	0	0	0	0	0	0	1	1	2	1	1	4	5	5	3	5	5	1	1	1	3
0	0	0	0	0	0	0	0	0	0	0	0	0	0	1	1	1	3	3	3	3	3	3	3	3	1	1	1	3
1	0	0	0	0	0	0	0	0	0	0	0	0	0	0	1	1	1	2	3	4	4	4	5	5	3	3	1	3
0	1	0	0	0	0	0	0	0	0	0	0	0	0	0	1	1	2	2	3	3	3	3	4	4	3	1	1	3
0	1	0	0	1	0	0	0	0	0	0	0	0	0	0	2	2	9	9	9	9	9	9	9	9	3	1	3	3
1	0	0	0	0	0	0	0	0	0	0	0	0	0	1	2	2	5	4	2	2	4	3	4	4	1	3	2	3
0	1	0	0	0	0	0	0	0	0	0	0	1	0	0	2	2	3	4	1	5	5	2	4	5	1	1	1	3
1	0	0	0	0	0	0	0	0	0	0	0	0	0	0	2	2	2	2	2	5	4	3	4	4	1	1	1	3
0	1	1	1	0	0	0	0	0	0	0	0	0	0	0	2	2	2	2	2	4	4	2	4	3	1	1	1	3
0	1	0	0	0	0	0	0	0	0	0	0	1	0	0	2	2	4	3	3	4	3	4	4	4	1	1	1	3
1	0	0	0	0	0	0	0	0	0	0	0	0	0	0	1	2	1	3	3	5	5	3	5	5	1	1	1	3
0	0	0	0	0	0	0	0	0	0	0	0	0	0	1	1	2	1	1	1	5	5	2	5	3	1	1	2	3
1	0	0	0	0	0	0	0	0	0	0	0	0	0	0	2	2	3	4	4	4	3	2	4	4	1	1	2	3
0	1	0	1	1	0	0	0	0	0	0	0	0	0	0	2	2	3	3	2	4	4	3	4	4	1	1	1	3
0	1	0	1	0	0	0	0	0	0	0	0	0	0	0	2	2	1	1	1	5	5	5	5	5	3	1	1	3
0	1	0	1	0	0	0	0	0	0	0	0	1	0	0	1	2	4	4	1	4	2	2	5	5	1	2	1	3
1	1	0	0	0	0	0	0	0	0	0	0	0	0	1	2	2	1	1	1	1	1	1	1	1	1	1	1	3
0	0	0	1	0	0	0	0	0	0	0	0	0	0	0	1	2	2	2	1	5	5	3	5	5	3	1	1	3
0	1	0	1	0	0	0	0	0	0	0	0	0	0	0	2	2	4	2	2	5	5	3	5	4	1	1	2	3
1	1	0	0	0	1	0	0	0	0	0	0	0	0	0	2	2	2	2	1	5	4	3	4	4	3	1	2	3
0	1	0	1	1	1	0	0	0	0	0	0	0	0	0	1	2	3	4	5	5	4	3	5	5	1	1	1	3
0	0	0	0	0	0	0	0	0	0	0	0	0	0	1	1	2	1	1	1	5	5	3	5	5	3	1	1	3
0	0	0	1	0	0	0	0	0	0	0	0	0	0	0	2	2	1	1	1	4	4	3	4	4	1	1	1	3
0	0	0	0	0	0	0	0	0	0	0	0	0	0	1	1	1	3	3	3	4	4	4	4	4	3	1	2	3
0	0	0	0	0	0	0	0	0	0	0	0	0	0	1	2	2	1	3	3	5	4	3	5	5	1	1	1	3
0	1	0	1	0	1	0	0	0	0	0	0	0	0	0	2	2	1	1	1	5	5	5	5	5	1	1	1	3
0	0	0	0	1	1	0	0	0	0	0	0	0	0	0	2	2	1	1	1	5	9	3	4	4	1	1	1	3
1	0	0	0	0	0	0	1	0	0	0	0	0	0	0	1	2	1	1	1	5	5	4	4	5	1	1	2	3
0	0	0	0	1	1	0	0	0	0	0	0	0	0	0	2	2	3	3	3	4	4	3	3	3	3	3	2	3
1	1	0	1	0	0	0	1	0	0	0	0	0	0	0	2	2	3	4	3	5	4	3	5	4	1	1	1	3
0	0	0	0	0	0	0	0	0	0	0	0	0	0	1	2	2	1	1	1	5	5	3	5	5	1	1	2	3
0	0	0	0	0	0	0	0	0	0	0	0	0	0	1	1	2	2	2	1	4	4	3	4	4	2	1	1	3
1	0	0	0	0	0	0	0	0	0	0	0	0	0	0	2	2	2	3	3	5	5	3	5	5	1	1	1	3
1	0	0	0	0	0	0	0	0	0	0	0	0	0	1	2	2	1	1	1	4	3	3	4	3	1	1	2	3
0	0	0	0	0	0	0	0	0	0	0	0	0	0	1	2	2	2	4	3	2	4	3	5	5	1	1	2	3
0	1	0	0	1	0	0	0	0	0	0	0	0	0	0	2	2	5	5	1	3	5	3	5	5	3	1	3	3
0	1	0	1	1	1	0	0	0	0	1	0	0	0	0	2	2	9	9	9	9	9	9	9	9	1	1	1	3
0	0	0	1	0	0	0	0	0	0	0	0	0	0	0	1	2	2	4	3	4	3	3	4	4	1	3	1	3
0	1	0	0	0	0	0	0	0	0	0	0	0	0	1	2	2	5	5	1	4	4	3	5	5	1	2	2	3
0	0	0	0	0	0	0	0	0	0	0	0	0	0	1	2	2	2	4	4	4	4	2	4	3	1	1	1	3
0	0	0	0	0	0	0	0	0	0	0	0	1	0	0	2	2	1	3	1	5	5	3	5	4	1	3	1	3
0	1	0	0	0	0	0	1	0	0	0	0	0	0	0	1	2	3	2	1	4	5	3	4	5	1	1	3	3
0	0	0	0	0	0	0	0	0	0	0	0	0	0	1	2	2	2	4	2	5	5	5	5	5	1	1	1	3
0	0	0	0	0	0	0	0	0	0	0	0	0	0	1	2	2	2	2	2	4	4	3	4	4	1	1	2	3
0	0	0	1	0	0	0	0	0	0	0	0	0	0	1	1	2	1	1	1	5	5	3	5	5	3	1	1	3
1	0	0	1	0	0	0	0	0	0	0	0	0	0	0	1	1	1	2	1	4	4	3	4	4	3	1	1	3
0	0	0	0	0	0	0	0	0	0	0	0	0	0	1	1	2	1	1	1	4	4	3	4	4	1	1	2	3
1	0	0	0	0	0	0	0	0	0	0	0	0	0	1	2	2	3	3	3	3	3	3	5	4	1	1	1	3
0	1	0	1	0	1	0	0	0	0	0	0	0	0	1	1	2	1	1	1	5	5	2	4	5	1	1	1	3
1	0	0	0	0	0	0	0	0	0	0	0	1	0	1	2	2	1	1	1	5	4	3	4	5	1	1	1	3
0	0	0	0	1	1	0	0	0	0	0	0	0	0	0	1	2	1	3	4	1	1	1	1	1	3	1	2	3
0	0	0	0	0	0	0	0	0	0	0	0	0	0	1	2	2	3	3	3	4	4	3	5	4	1	1	3	3
1	0	0	0	0	0	0	0	0	0	0	0	0	0	0	2	2	3	2	2	4	4	3	4	3	1	1	2	3
0	1	0	1	1	0	0	1	0	0	0	0	1	0	0	1	1	1	1	1	5	5	2	5	5	3	1	1	3
0	1	0	1	0	1	0	1	0	0	0	0	0	0	1	1	2	1	1	1	5	5	5	5	5	2	1	1	3
0	1	0	0	0	0	0	0	0	0	0	0	0	0	0	2	2	1	1	1	5	5	5	5	5	9	1	2	3
1	0	0	0	0	1	0	0	0	0	0	0	0	0	0	2	2	2	1	1	5	5	3	4	5	3	1	1	3

## Sheet: Explanations
Name	Explanation	Label
q_reason1	I had an opportunity to undergo cytology testing other than the screening provided by the city	1=checked, 0=not checked, 9=blank
q_reason2	It is difficult to find the time to undergo the screening	1=checked, 0=not checked, 9=blank
q_reason3	It is difficult to make an appointment for the screening	1=checked, 0=not checked, 9=blank
q_reason4	It felt bothersome to make an appointment for the screening	1=checked, 0=not checked, 9=blank
q_reason5	Cytology testing from a doctor is embarrassing	1=checked, 0=not checked, 9=blank
q_reason6	Cytology testing from a doctor is painful or uncomfortable	1=checked, 0=not checked, 9=blank
q_reason7	I have had a bad experience in a past screening	1=checked, 0=not checked, 9=blank
q_reason8	It is too expensive to receive the screening	1=checked, 0=not checked, 9=blank
q_reason9	I think the screening is unnecessary	1=checked, 0=not checked, 9=blank
q_reason10	I don’t think that the cytology test results are accurate	1=checked, 0=not checked, 9=blank
q_reason11	I did not know that the city provided cervical cancer screening	1=checked, 0=not checked, 9=blank
q_reason12	I have had a hysterectomy	1=checked, 0=not checked, 9=blank
q_reason13	I was pregnant	1=checked, 0=not checked, 9=blank
q_reason14	I have never had sex	1=checked, 0=not checked, 9=blank
q_reason15	Other	1=checked, 0=not checked, 9=blank
q_know_bf	Did you know that HPV is the cause of cervical cancer before participating in this trial?	1=I did not know, 2=I knew, 9=blank
q_know_af	Do you know that HPV is the cause of cervical cancer now?	1=I don't know, 2=I know, 9=blank
q_exp1	Sample takeing was painful	1=Fully disagree, 2=Somewhat disagree, 3=Neither agree nor disagree, 4=Somewhat agree, 5=Fully agree, 9=blank
q_exp2	Sample takeing was uncomfortable	1=Fully disagree, 2=Somewhat disagree, 3=Neither agree nor disagree, 4=Somewhat agree, 5=Fully agree, 9=blank
q_exp3	Sample taking was embarrassing	1=Fully disagree, 2=Somewhat disagree, 3=Neither agree nor disagree, 4=Somewhat agree, 5=Fully agree, 9=blank
q_exp4	Sample taking was easy	1=Fully disagree, 2=Somewhat disagree, 3=Neither agree nor disagree, 4=Somewhat agree, 5=Fully agree, 9=blank
q_exp5	Sample taking was convenient	1=Fully disagree, 2=Somewhat disagree, 3=Neither agree nor disagree, 4=Somewhat agree, 5=Fully agree, 9=blank
q_exp6	I believe I was successful in taking the sample	1=Fully disagree, 2=Somewhat disagree, 3=Neither agree nor disagree, 4=Somewhat agree, 5=Fully agree, 9=blank
q_exp7	The user instruction was clear	1=Fully disagree, 2=Somewhat disagree, 3=Neither agree nor disagree, 4=Somewhat agree, 5=Fully agree, 9=blank
q_exp8	The device worked as the instructin promised	1=Fully disagree, 2=Somewhat disagree, 3=Neither agree nor disagree, 4=Somewhat agree, 5=Fully agree, 9=blank
q_future_doc	Will you receive cervical cancer screening in the future when a sampling conducted by a doctor?	1=I will receive, 2=I will not receive, 3=I don't know, 9=blank
q_future_self	Will you receive cervical cancer screening in the future when a sampling conducted by yourself?	1=I will receive, 2=I will not receive, 3=I don't know, 9=blank
age_3g	Category of age	1=30-39, 2=40-49, 3=50-59
d_nosc_3g	Category of the duration without screening	1=3-5 years, 2=6 years or more, 3=no screening records
